# Supplementary material for: (2E,4E)-N-Benzyl-2-cyano-5-phenyl­penta-2,4-dienamide
Source: Acta Crystallogr Sect E Struct Rep Online. 2011 Sep 14;67(Pt 10):o2622. doi: 10.1107/S1600536811036397 (PMC3201298; doi:10.1107/S1600536811036397)
Supplement: Supplementary file 1 [file e-67-o2622-sup1.cif]

##############################################################################
#                                                                            #
# This CIF contains the data in a paper accepted for publication in          #
# Acta Crystallographica Section E. It conforms to the requirements of       #
# Notes for Authors for Acta Crystallographica Section E, and has been       #
# peer reviewed under the auspices of the IUCr Commission on Journals.       #
#                                                                            #
# Full details of the Crystallographic Information File format               #
# are given in the paper "The Crystallographic Information File (CIF):       #
# a New Standard Archive File for Crystallography" by S. R. Hall, F. H.      #
# Allen and I. D. Brown [Acta Cryst. (1991), A47, 655-685].                  #
#                                                                            #
# The current version of the core CIF dictionary is obtainable from          #
# ftp://ftp.iucr.org/pub/cif_core.dic.                                       #
#                                                                            #
# Software is freely available for graphical display of the structure(s)     #
# in this CIF. For information consult the CIF software page                 #
# http://www.iucr.org/resources/cif/software.                                #
#                                                                            #
# This file may be used for bona fide research purposes within the           #
# scientific community so long as proper attribution is given to the journal # 
# article from which it was obtained.                                        #
#                                                                            #
##############################################################################
data_global
_audit_creation_method     'SHELXL-97'
_journal_date_recd_electronic     2011-08-28
_journal_date_accepted     2011-09-06
_journal_name_full     'Acta Crystallographica, Section E'
_journal_year     2011
_journal_volume     67
_journal_issue     10
_journal_page_first     o2622
_journal_page_last     o2622
_journal_paper_category     QO
_journal_coeditor_code     RZ2635
_publ_contact_author_name     'Xin-Li Li'
_publ_contact_author_address
;
College of Chemistry and Chemical Engineering
China West Normal University
Nanchong 637002
People's Republic of China
;
_publ_contact_author_email     'lixlcwnu@yahoo.com.cn'
_publ_contact_author_fax     ?
_publ_contact_author_phone     ?
_publ_section_title
;
(2<i>E</i>,4<i>E</i>)-<i>N</i>-Benzyl-2-cyano-5-phenylpenta-2,4-dienamide
;
loop_
    _publ_author_name
    _publ_author_address
    'Xin-Li Li'
;
College of Chemistry and Chemical Engineering,
China West Normal University
Nanchong 637002
People's Republic of China
;
data_I
_audit_creation_method     SHELXL-97
_chemical_name_systematic
;
(2<i>E</i>,4<i>E</i>)-<i>N</i>-Benzyl-2-cyano-5-phenylpenta-2,4-dienamide
;
_chemical_name_common     ?
_chemical_formula_moiety     'C19 H16 N2 O'
_chemical_formula_sum     'C19 H16 N2 O'
_chemical_formula_iupac     'C19 H16 N2 O'
_chemical_formula_weight     288.34
_chemical_melting_point     ?
_symmetry_cell_setting     monoclinic
_symmetry_space_group_name_H-M     'C 2/c'
_symmetry_space_group_name_Hall     '-C 2yc'
loop_
    _symmetry_equiv_pos_as_xyz
    'x, y, z'
    '-x, y, -z+1/2'
    'x+1/2, y+1/2, z'
    '-x+1/2, y+1/2, -z+1/2'
    '-x, -y, -z'
    'x, -y, z-1/2'
    '-x+1/2, -y+1/2, -z'
    'x+1/2, -y+1/2, z-1/2'
_cell_length_a     19.5823(19)
_cell_length_b     5.6386(8)
_cell_length_c     28.450(3)
_cell_angle_alpha     90.00
_cell_angle_beta     94.912(9)
_cell_angle_gamma     90.00
_cell_volume     3129.8(6)
_cell_formula_units_Z     8
_cell_measurement_reflns_used     1369
_cell_measurement_theta_min     3.1155
_cell_measurement_theta_max     69.2985
_cell_measurement_temperature     291(2)
_exptl_crystal_description     needle
_exptl_crystal_colour     yellow
_exptl_crystal_size_max     0.30
_exptl_crystal_size_mid     0.24
_exptl_crystal_size_min     0.20
_exptl_crystal_density_diffrn     1.224
_exptl_crystal_density_meas     ?
_exptl_crystal_density_method     'not measured'
_exptl_crystal_F_000     1216
_exptl_absorpt_coefficient_mu     0.605
_exptl_absorpt_correction_type     multi-scan
_exptl_absorpt_process_details
;
(CrysAlis PRO; Oxford Diffraction, 2009)
;
_exptl_absorpt_correction_T_min     0.8392
_exptl_absorpt_correction_T_max     0.8885
_exptl_special_details     ?
_diffrn_ambient_temperature     291(2)
_diffrn_radiation_type     CuK\a
_diffrn_radiation_wavelength     1.54184
_diffrn_radiation_source     'Enhance Ultra (Cu) X-ray Source'
_diffrn_radiation_monochromator     'mirror'
_diffrn_measurement_device_type
                            'Oxford Diffraction Xcalibur Sapphire3 Gemini ultra'
_diffrn_measurement_method     '\w scans'
_diffrn_detector_area_resol_mean     15.9149
_diffrn_reflns_number     6165
_diffrn_reflns_av_R_equivalents     0.0274
_diffrn_reflns_av_sigmaI/netI     0.0390
_diffrn_reflns_theta_min     3.12
_diffrn_reflns_theta_max     67.08
_diffrn_reflns_theta_full     67.08
_diffrn_measured_fraction_theta_max     0.997
_diffrn_measured_fraction_theta_full     0.997
_diffrn_reflns_limit_h_min     -23
_diffrn_reflns_limit_h_max     21
_diffrn_reflns_limit_k_min     -4
_diffrn_reflns_limit_k_max     6
_diffrn_reflns_limit_l_min     -33
_diffrn_reflns_limit_l_max     31
_diffrn_standards_number     ?
_diffrn_standards_interval_count     ?
_diffrn_standards_interval_time     ?
_diffrn_standards_decay_%     ?
_refine_special_details
;
Refinement of <i>F</i>^2^ against ALL reflections. The weighted <i>R</i>-factor
<i>wR</i> and goodness of fit <i>S</i> are based on <i>F</i>^2^, conventional
<i>R</i>-factors <i>R</i> are based on <i>F</i>, with <i>F</i> set to zero for
negative <i>F</i>^2^. The threshold expression of <i>F</i>^2^ >
\s(<i>F</i>^2^) is used only for calculating <i>R</i>-factors(gt) <i>etc</i>.
and is not relevant to the choice of reflections for refinement.
<i>R</i>-factors based on <i>F</i>^2^ are statistically about twice as large
as those based on <i>F</i>, and <i>R</i>- factors based on ALL data will be
even larger.
;
_reflns_number_total     2789
_reflns_number_gt     1843
_reflns_threshold_expression     >2sigma(I)
_refine_ls_structure_factor_coef     Fsqd
_refine_ls_matrix_type     full
_refine_ls_R_factor_all     0.0761
_refine_ls_R_factor_gt     0.0473
_refine_ls_wR_factor_gt     0.1112
_refine_ls_wR_factor_ref     0.1369
_refine_ls_goodness_of_fit_ref     1.046
_refine_ls_restrained_S_all     1.046
_refine_ls_number_reflns     2789
_refine_ls_number_parameters     199
_refine_ls_number_restraints     0
_refine_ls_hydrogen_treatment     constr
_refine_ls_weighting_scheme     calc
_refine_ls_weighting_details
         'calc w=1/[\s^2^(Fo^2^)+(0.0532P)^2^+0.3114P] where P=(Fo^2^+2Fc^2^)/3'
_atom_sites_solution_hydrogens     geom
_atom_sites_solution_primary     direct
_atom_sites_solution_secondary     difmap
_refine_ls_shift/su_max     0.000
_refine_ls_shift/su_mean     0.000
_refine_diff_density_max     0.120
_refine_diff_density_min     -0.128
_refine_ls_extinction_method     none
_refine_ls_extinction_coef     ?
loop_
    _atom_type_symbol
    _atom_type_description
    _atom_type_scat_dispersion_real
    _atom_type_scat_dispersion_imag
    _atom_type_scat_source
    'C' 'C' 0.0181 0.0091
                         'International Tables Vol C Tables 4.2.6.8 and 6.1.1.4'
    'H' 'H' 0.0000 0.0000
                         'International Tables Vol C Tables 4.2.6.8 and 6.1.1.4'
    'N' 'N' 0.0311 0.0180
                         'International Tables Vol C Tables 4.2.6.8 and 6.1.1.4'
    'O' 'O' 0.0492 0.0322
                         'International Tables Vol C Tables 4.2.6.8 and 6.1.1.4'
_computing_data_collection     'CrysAlis PRO (Oxford Diffraction, 2009)'
_computing_cell_refinement     'CrysAlis PRO (Oxford Diffraction, 2009)'
_computing_data_reduction     'CrysAlis PRO (Oxford Diffraction, 2009)'
_computing_structure_solution     'SHELXS97 (Sheldrick, 2008)'
_computing_structure_refinement     'SHELXL97 (Sheldrick, 2008)'
_computing_molecular_graphics     'ORTEP-3 (Farrugia, 1997)'
_computing_publication_material     'SHELXL97 (Sheldrick, 2008)'
loop_
    _atom_site_type_symbol
    _atom_site_label
    _atom_site_fract_x
    _atom_site_fract_y
    _atom_site_fract_z
    _atom_site_U_iso_or_equiv
    _atom_site_adp_type
    _atom_site_calc_flag
    _atom_site_refinement_flags
    _atom_site_occupancy
    _atom_site_symmetry_multiplicity
    _atom_site_disorder_assembly
    _atom_site_disorder_group
    O O1 0.28610(7) 1.1494(3) 0.45363(5) 0.0770(5) Uani d . 1 1 . .
    N N2 0.36754(9) 1.4308(3) 0.45249(6) 0.0650(5) Uani d . 1 1 . .
    H H2 0.4081 1.4745 0.4629 0.078 Uiso calc R 1 1 . .
    N N1 0.50308(9) 1.2707(4) 0.53540(7) 0.0751(6) Uani d . 1 1 . .
    C C10 0.38243(9) 1.1118(4) 0.50910(7) 0.0559(5) Uani d . 1 1 . .
    C C5 0.38487(10) 0.4455(4) 0.62469(7) 0.0596(5) Uani d . 1 1 . .
    C C14 0.33781(10) 1.5116(4) 0.36648(7) 0.0592(5) Uani d . 1 1 . .
    C C11 0.44961(10) 1.1992(4) 0.52414(7) 0.0594(5) Uani d . 1 1 . .
    C C8 0.38929(10) 0.7868(4) 0.56840(7) 0.0627(6) Uani d . 1 1 . .
    H H8 0.4334 0.8274 0.5805 0.075 Uiso calc R 1 1 . .
    C C9 0.35694(10) 0.9231(4) 0.53033(7) 0.0592(5) Uani d . 1 1 . .
    H H9 0.3131 0.8752 0.5190 0.071 Uiso calc R 1 1 . .
    C C12 0.34132(9) 1.2332(4) 0.46947(7) 0.0578(5) Uani d . 1 1 . .
    C C7 0.35797(10) 0.6024(4) 0.58708(7) 0.0609(5) Uani d . 1 1 . .
    H H7 0.3135 0.5711 0.5744 0.073 Uiso calc R 1 1 . .
    C C19 0.31165(11) 1.6639(5) 0.33143(9) 0.0766(7) Uani d . 1 1 . .
    H H19 0.2898 1.8023 0.3397 0.092 Uiso calc R 1 1 . .
    C C13 0.32942(12) 1.5726(4) 0.41717(8) 0.0706(6) Uani d . 1 1 . .
    H H13B 0.3426 1.7370 0.4222 0.085 Uiso calc R 1 1 . .
    H H13A 0.2812 1.5603 0.4221 0.085 Uiso calc R 1 1 . .
    C C4 0.45148(11) 0.4587(5) 0.64515(9) 0.0799(7) Uani d . 1 1 . .
    H H4 0.4805 0.5765 0.6355 0.096 Uiso calc R 1 1 . .
    C C15 0.36965(11) 1.3083(4) 0.35289(8) 0.0718(6) Uani d . 1 1 . .
    H H15 0.3875 1.2015 0.3756 0.086 Uiso calc R 1 1 . .
    C C6 0.34295(11) 0.2684(4) 0.64009(8) 0.0679(6) Uani d . 1 1 . .
    H H6 0.2978 0.2571 0.6271 0.081 Uiso calc R 1 1 . .
    C C1 0.36710(12) 0.1092(5) 0.67424(8) 0.0792(7) Uani d . 1 1 . .
    H H1 0.3383 -0.0082 0.6842 0.095 Uiso calc R 1 1 . .
    C C2 0.43355(13) 0.1235(5) 0.69361(9) 0.0847(7) Uani d . 1 1 . .
    H H2A 0.4501 0.0138 0.7162 0.102 Uiso calc R 1 1 . .
    C C18 0.31711(13) 1.6154(6) 0.28437(9) 0.0899(8) Uani d . 1 1 . .
    H H18 0.2986 1.7197 0.2614 0.108 Uiso calc R 1 1 . .
    C C16 0.37529(14) 1.2612(5) 0.30529(10) 0.0889(8) Uani d . 1 1 . .
    H H16 0.3968 1.1232 0.2965 0.107 Uiso calc R 1 1 . .
    C C3 0.47553(12) 0.3004(6) 0.67950(10) 0.0923(9) Uani d . 1 1 . .
    H H3 0.5202 0.3133 0.6932 0.111 Uiso calc R 1 1 . .
    C C17 0.34949(15) 1.4158(6) 0.27158(10) 0.0915(8) Uani d . 1 1 . .
    H H17 0.3540 1.3848 0.2399 0.110 Uiso calc R 1 1 . .
loop_
    _atom_site_aniso_label
    _atom_site_aniso_U_11
    _atom_site_aniso_U_22
    _atom_site_aniso_U_33
    _atom_site_aniso_U_12
    _atom_site_aniso_U_13
    _atom_site_aniso_U_23
    O1 0.0564(8) 0.0861(12) 0.0854(11) -0.0154(8) -0.0120(7) -0.0014(9)
    N2 0.0644(10) 0.0644(12) 0.0641(11) -0.0098(9) -0.0066(8) -0.0037(9)
    N1 0.0593(11) 0.0816(14) 0.0830(13) -0.0103(10) -0.0031(9) -0.0061(11)
    C10 0.0512(10) 0.0589(13) 0.0574(11) -0.0039(9) 0.0046(9) -0.0090(10)
    C5 0.0566(11) 0.0641(13) 0.0577(12) -0.0048(10) 0.0033(9) -0.0068(11)
    C14 0.0547(11) 0.0582(13) 0.0638(13) -0.0093(10) 0.0003(9) -0.0040(11)
    C11 0.0554(11) 0.0611(13) 0.0614(12) -0.0032(10) 0.0023(9) -0.0057(11)
    C8 0.0519(11) 0.0733(15) 0.0623(13) -0.0059(10) 0.0023(9) -0.0048(11)
    C9 0.0495(10) 0.0668(14) 0.0608(12) -0.0053(10) 0.0029(9) -0.0101(11)
    C12 0.0519(11) 0.0636(13) 0.0573(12) -0.0025(10) 0.0019(9) -0.0085(11)
    C7 0.0511(11) 0.0680(14) 0.0629(12) -0.0034(10) 0.0001(9) -0.0076(11)
    C19 0.0719(14) 0.0764(16) 0.0806(16) 0.0030(12) 0.0017(12) 0.0066(14)
    C13 0.0757(14) 0.0616(14) 0.0729(15) 0.0023(11) -0.0032(11) -0.0045(12)
    C4 0.0620(13) 0.0937(19) 0.0823(16) -0.0152(13) -0.0035(12) 0.0148(15)
    C15 0.0827(15) 0.0593(14) 0.0733(15) -0.0022(12) 0.0069(12) -0.0006(12)
    C6 0.0634(12) 0.0743(15) 0.0650(14) -0.0088(11) -0.0009(10) -0.0010(12)
    C1 0.0856(16) 0.0811(17) 0.0708(15) -0.0211(13) 0.0057(12) 0.0018(14)
    C2 0.0906(17) 0.0924(19) 0.0690(15) -0.0053(15) -0.0060(13) 0.0134(15)
    C18 0.0853(17) 0.109(2) 0.0735(17) -0.0067(16) -0.0059(13) 0.0159(17)
    C16 0.110(2) 0.0765(18) 0.0836(19) -0.0086(15) 0.0259(15) -0.0155(16)
    C3 0.0691(14) 0.114(2) 0.0909(19) -0.0113(15) -0.0134(13) 0.0168(18)
    C17 0.105(2) 0.101(2) 0.0694(16) -0.0202(18) 0.0087(15) -0.0075(17)
_geom_special_details
;
All e.s.d.'s (except the e.s.d. in the dihedral angle between two l.s. planes)
are estimated using the full covariance matrix. The cell e.s.d.'s are taken
into account individually in the estimation of e.s.d.'s in distances, angles
and torsion angles; correlations between e.s.d.'s in cell parameters are only
used when they are defined by crystal symmetry. An approximate (isotropic)
treatment of cell e.s.d.'s is used for estimating e.s.d.'s involving l.s.
planes.
;
loop_
    _geom_bond_atom_site_label_1
    _geom_bond_atom_site_label_2
    _geom_bond_site_symmetry_2
    _geom_bond_distance
    _geom_bond_publ_flag
    O1 C12 . 1.230(2) ?
    N2 C12 . 1.334(3) ?
    N2 C13 . 1.442(3) ?
    N2 H2 . 0.8600 ?
    N1 C11 . 1.142(2) ?
    C10 C9 . 1.341(3) ?
    C10 C11 . 1.435(3) ?
    C10 C12 . 1.494(3) ?
    C5 C4 . 1.384(3) ?
    C5 C6 . 1.387(3) ?
    C5 C7 . 1.452(3) ?
    C14 C15 . 1.376(3) ?
    C14 C19 . 1.381(3) ?
    C14 C13 . 1.505(3) ?
    C8 C7 . 1.340(3) ?
    C8 C9 . 1.431(3) ?
    C8 H8 . 0.9300 ?
    C9 H9 . 0.9300 ?
    C7 H7 . 0.9300 ?
    C19 C18 . 1.380(3) ?
    C19 H19 . 0.9300 ?
    C13 H13B . 0.9700 ?
    C13 H13A . 0.9700 ?
    C4 C3 . 1.377(3) ?
    C4 H4 . 0.9300 ?
    C15 C16 . 1.394(3) ?
    C15 H15 . 0.9300 ?
    C6 C1 . 1.377(3) ?
    C6 H6 . 0.9300 ?
    C1 C2 . 1.371(3) ?
    C1 H1 . 0.9300 ?
    C2 C3 . 1.374(4) ?
    C2 H2A . 0.9300 ?
    C18 C17 . 1.356(4) ?
    C18 H18 . 0.9300 ?
    C16 C17 . 1.361(4) ?
    C16 H16 . 0.9300 ?
    C3 H3 . 0.9300 ?
    C17 H17 . 0.9300 ?
loop_
    _geom_angle_atom_site_label_1
    _geom_angle_atom_site_label_2
    _geom_angle_atom_site_label_3
    _geom_angle_site_symmetry_1
    _geom_angle_site_symmetry_3
    _geom_angle
    _geom_angle_publ_flag
    C12 N2 C13 . . 121.55(18) ?
    C12 N2 H2 . . 119.2 ?
    C13 N2 H2 . . 119.2 ?
    C9 C10 C11 . . 120.34(19) ?
    C9 C10 C12 . . 120.41(18) ?
    C11 C10 C12 . . 119.25(19) ?
    C4 C5 C6 . . 117.9(2) ?
    C4 C5 C7 . . 123.1(2) ?
    C6 C5 C7 . . 118.96(19) ?
    C15 C14 C19 . . 117.7(2) ?
    C15 C14 C13 . . 123.3(2) ?
    C19 C14 C13 . . 119.0(2) ?
    N1 C11 C10 . . 178.8(2) ?
    C7 C8 C9 . . 121.93(19) ?
    C7 C8 H8 . . 119.0 ?
    C9 C8 H8 . . 119.0 ?
    C10 C9 C8 . . 127.54(19) ?
    C10 C9 H9 . . 116.2 ?
    C8 C9 H9 . . 116.2 ?
    O1 C12 N2 . . 122.8(2) ?
    O1 C12 C10 . . 120.0(2) ?
    N2 C12 C10 . . 117.16(17) ?
    C8 C7 C5 . . 127.99(19) ?
    C8 C7 H7 . . 116.0 ?
    C5 C7 H7 . . 116.0 ?
    C18 C19 C14 . . 121.5(2) ?
    C18 C19 H19 . . 119.2 ?
    C14 C19 H19 . . 119.2 ?
    N2 C13 C14 . . 116.66(19) ?
    N2 C13 H13B . . 108.1 ?
    C14 C13 H13B . . 108.1 ?
    N2 C13 H13A . . 108.1 ?
    C14 C13 H13A . . 108.1 ?
    H13B C13 H13A . . 107.3 ?
    C3 C4 C5 . . 121.1(2) ?
    C3 C4 H4 . . 119.4 ?
    C5 C4 H4 . . 119.4 ?
    C14 C15 C16 . . 120.5(2) ?
    C14 C15 H15 . . 119.8 ?
    C16 C15 H15 . . 119.8 ?
    C1 C6 C5 . . 121.0(2) ?
    C1 C6 H6 . . 119.5 ?
    C5 C6 H6 . . 119.5 ?
    C2 C1 C6 . . 120.1(2) ?
    C2 C1 H1 . . 119.9 ?
    C6 C1 H1 . . 119.9 ?
    C1 C2 C3 . . 119.7(2) ?
    C1 C2 H2A . . 120.1 ?
    C3 C2 H2A . . 120.1 ?
    C17 C18 C19 . . 120.1(3) ?
    C17 C18 H18 . . 120.0 ?
    C19 C18 H18 . . 120.0 ?
    C17 C16 C15 . . 120.5(3) ?
    C17 C16 H16 . . 119.8 ?
    C15 C16 H16 . . 119.8 ?
    C2 C3 C4 . . 120.1(2) ?
    C2 C3 H3 . . 120.0 ?
    C4 C3 H3 . . 120.0 ?
    C18 C17 C16 . . 119.8(3) ?
    C18 C17 H17 . . 120.1 ?
    C16 C17 H17 . . 120.1 ?
loop_
    _geom_torsion_atom_site_label_1
    _geom_torsion_atom_site_label_2
    _geom_torsion_atom_site_label_3
    _geom_torsion_atom_site_label_4
    _geom_torsion_site_symmetry_1
    _geom_torsion_site_symmetry_2
    _geom_torsion_site_symmetry_3
    _geom_torsion_site_symmetry_4
    _geom_torsion
    _geom_torsion_publ_flag
    C11 C10 C9 C8 . . . . 0.0(3) ?
    C12 C10 C9 C8 . . . . 179.81(19) ?
    C7 C8 C9 C10 . . . . 179.2(2) ?
    C13 N2 C12 O1 . . . . 6.1(3) ?
    C13 N2 C12 C10 . . . . -174.48(19) ?
    C9 C10 C12 O1 . . . . -5.8(3) ?
    C11 C10 C12 O1 . . . . 174.09(19) ?
    C9 C10 C12 N2 . . . . 174.82(19) ?
    C11 C10 C12 N2 . . . . -5.3(3) ?
    C9 C8 C7 C5 . . . . 178.3(2) ?
    C4 C5 C7 C8 . . . . -4.3(4) ?
    C6 C5 C7 C8 . . . . 177.9(2) ?
    C15 C14 C19 C18 . . . . -0.1(3) ?
    C13 C14 C19 C18 . . . . -179.2(2) ?
    C12 N2 C13 C14 . . . . -89.9(3) ?
    C15 C14 C13 N2 . . . . 11.3(3) ?
    C19 C14 C13 N2 . . . . -169.62(19) ?
    C6 C5 C4 C3 . . . . 0.4(4) ?
    C7 C5 C4 C3 . . . . -177.5(3) ?
    C19 C14 C15 C16 . . . . 0.5(3) ?
    C13 C14 C15 C16 . . . . 179.5(2) ?
    C4 C5 C6 C1 . . . . -0.8(3) ?
    C7 C5 C6 C1 . . . . 177.2(2) ?
    C5 C6 C1 C2 . . . . -0.1(4) ?
    C6 C1 C2 C3 . . . . 1.4(4) ?
    C14 C19 C18 C17 . . . . -0.8(4) ?
    C14 C15 C16 C17 . . . . 0.1(4) ?
    C1 C2 C3 C4 . . . . -1.8(4) ?
    C5 C4 C3 C2 . . . . 0.9(4) ?
    C19 C18 C17 C16 . . . . 1.4(4) ?
    C15 C16 C17 C18 . . . . -1.0(4) ?
loop_
    _geom_hbond_atom_site_label_D
    _geom_hbond_atom_site_label_H
    _geom_hbond_atom_site_label_A
    _geom_hbond_site_symmetry_A
    _geom_hbond_distance_DH
    _geom_hbond_distance_HA
    _geom_hbond_distance_DA
    _geom_hbond_angle_DHA
    N2 H2 N1 5_686 0.86 2.25 3.037(2) 151.6
    C7 H7 O1 7_566 0.93 2.39 3.280(2) 160
