# Supplementary material for: (2E,4E)-N-Benzyl-2-cyano-5-phenyl­penta-2,4-dienamide
Source: Acta Crystallogr Sect E Struct Rep Online. 2011 Sep 14;67(Pt 10):o2622. doi: 10.1107/S1600536811036397 (PMC3201298; doi:10.1107/S1600536811036397)
Supplement: Supplementary file 2 [file e-67-o2622-Isup2.hkl]

#
# h,k,l, Fc-squared, Fo-squared, sigma(Fo-squared) and status flag
#
data_I
_shelx_title ' k1155 in C2/c'
_shelx_refln_list_code          4
_shelx_F_calc_maximum      337.18
_exptl_crystal_F_000      1216.00
_reflns_d_resolution_high  0.8370
 
loop_
 _symmetry_equiv_pos_as_xyz
 'x, y, z'
 '-x, y, -z+1/2'
 'x+1/2, y+1/2, z'
 '-x+1/2, y+1/2, -z+1/2'
 '-x, -y, -z'
 'x, -y, z-1/2'
 '-x+1/2, -y+1/2, -z'
 'x+1/2, -y+1/2, z-1/2'
 
_cell_length_a    19.5823
_cell_length_b     5.6386
_cell_length_c    28.4498
_cell_angle_alpha  90.000
_cell_angle_beta   94.912
_cell_angle_gamma  90.000
 
_shelx_F_squared_multiplier     1.000
 
loop_
 _refln_index_h
 _refln_index_k
 _refln_index_l
 _refln_F_squared_calc
 _refln_F_squared_meas
 _refln_F_squared_sigma
 _refln_observed_status
   2   0   0     1593.72     1402.22     34.13 o
   4   0   0   113692.88   100542.80   1438.85 o
   6   0   0    52325.26    49965.60    758.48 o
   8   0   0     5535.36     5896.98     97.74 o
  10   0   0     3176.10     3359.51     66.41 o
  12   0   0     2670.15     3150.52     86.86 o
  14   0   0      583.33      548.28     65.16 o
  16   0   0      140.78      161.57     28.08 o
  18   0   0      433.58      474.94     49.19 o
  20   0   0       31.41       43.66     16.60 o
  22   0   0        9.35        1.43     10.16 o
   1   1   0    11034.65     8884.16     70.96 o
   3   1   0    13083.01    11599.90    201.54 o
   5   1   0     2934.79     2784.87     84.45 o
   7   1   0     6910.37     6844.14     90.04 o
   9   1   0     2629.10     2480.32     38.84 o
  11   1   0      191.39      193.47     10.99 o
  13   1   0        7.50        0.57      4.57 o
  15   1   0      194.16      219.19     21.55 o
  17   1   0       46.29       48.09     19.18 o
  19   1   0       14.10       17.81      6.65 o
  21   1   0       10.33        6.97      5.84 o
  23   1   0        6.01        6.14      5.42 o
   0   2   0     4209.77     3818.24     97.02 o
   2   2   0     1232.33     1161.61     35.55 o
   4   2   0     2503.12     2350.42     37.92 o
   6   2   0      218.11      209.37     17.09 o
   8   2   0      476.34      518.98     25.66 o
  10   2   0     1018.06      970.00     39.11 o
  12   2   0       10.95        3.94      6.20 o
  14   2   0       31.64       15.04      6.46 o
  16   2   0        0.54       11.46      5.13 o
  18   2   0       53.46       66.76      8.19 o
  20   2   0       16.61       26.26     11.11 o
  22   2   0        8.43        7.39      6.13 o
   1   3   0      988.24      993.52     57.46 o
   3   3   0      338.65      385.14     20.45 o
   5   3   0      645.45      686.16     34.51 o
   7   3   0      946.71      982.68     45.92 o
   9   3   0        2.41        4.24      5.99 o
  11   3   0      500.68      551.12     34.66 o
  13   3   0        0.13       13.75      9.80 o
  15   3   0       51.46       48.63     12.96 o
  17   3   0       52.21       49.63     12.66 o
  19   3   0      255.21      198.09     25.42 o
   0   4   0        6.29        2.77     11.82 o
   2   4   0      387.34      371.19     46.38 o
   4   4   0       41.96       49.90     19.56 o
   6   4   0      185.99      176.78     15.11 o
   8   4   0       22.90        8.70      5.47 o
  10   4   0       51.24       39.85      9.95 o
  12   4   0      416.89      456.37     33.01 o
  14   4   0       34.64       35.57     12.76 o
  16   4   0       67.59       56.39     11.71 o
  18   4   0      154.23      121.33     18.84 o
   1   5   0       43.23       61.87      9.26 o
   3   5   0        1.76        9.48      6.33 o
   5   5   0        0.01       -3.75      6.52 o
   7   5   0       69.82       66.09     11.31 o
   9   5   0       34.78       32.11      8.05 o
  11   5   0        1.27        1.06      6.12 o
  13   5   0        3.18       -7.34      7.34 o
  15   5   0       26.11       34.47      9.20 o
   0   6   0      227.75      201.43     29.86 o
   2   6   0        0.51       -1.08     10.27 o
   4   6   0      228.04      274.42     24.23 o
   6   6   0       52.57       38.13     17.12 o
   8   6   0      130.77      114.17     22.44 o
  10   6   0       11.82        6.40      9.04 o
 -23   1   1      107.17      114.67     11.45 o
 -21   1   1        1.24        8.51      5.46 o
 -19   1   1       11.82       18.66      9.27 o
 -17   1   1      132.25      166.97     28.22 o
 -15   1   1       11.55       11.62      8.81 o
 -13   1   1     1207.86     1190.36     39.21 o
 -11   1   1     1295.89     1319.42     28.87 o
  -9   1   1      117.51      105.73      7.17 o
  -7   1   1     1148.73     1212.47     22.75 o
  -5   1   1    13715.49    13009.05    169.67 o
  -3   1   1     9404.18     8449.19    112.63 o
  -1   1   1    19914.93    17279.81    174.60 o
   1   1   1     1397.66     1383.47     15.72 o
   3   1   1      142.37      103.20      9.28 o
   5   1   1     9262.70     8693.68    243.20 o
   7   1   1     1265.39     1167.08     24.12 o
   9   1   1     6295.36     6398.84     70.32 o
  11   1   1      927.91      893.84     41.12 o
  13   1   1      873.50      767.37     31.84 o
  15   1   1       99.74      100.84     15.47 o
  17   1   1      322.78      378.20     30.68 o
  19   1   1       63.41       78.63     14.13 o
  21   1   1        0.19       12.79      7.51 o
 -22   2   1        0.36       -0.30      5.89 o
 -20   2   1       59.12       60.38     10.84 o
 -18   2   1      112.11      102.48     12.02 o
 -16   2   1        0.00       -1.31      5.04 o
 -14   2   1      864.19      849.94     42.97 o
 -12   2   1       84.99       62.57     15.05 o
 -10   2   1     2497.85     2500.55     56.86 o
  -8   2   1      666.22      708.08     28.16 o
  -6   2   1     1179.84     1086.84     28.27 o
  -4   2   1    10037.81     9268.92    109.52 o
  -2   2   1     3359.27     2876.52     46.55 o
   0   2   1      135.09      138.58     11.47 o
   2   2   1       25.94       47.11     15.12 o
   4   2   1      221.19      208.05     10.28 o
   6   2   1     5522.03     5428.93     81.99 o
   8   2   1     3338.15     3378.21     68.36 o
  10   2   1      766.93      713.77     29.33 o
  12   2   1       23.53       30.07      8.62 o
  14   2   1      998.83     1015.86     48.60 o
  16   2   1       70.54       55.25      8.64 o
  18   2   1       21.38        5.43      4.86 o
  20   2   1       33.97       39.89      9.00 o
 -19   3   1       53.67       35.52     12.00 o
 -17   3   1      446.54      508.09     48.20 o
 -15   3   1      349.59      354.20     29.38 o
 -13   3   1      732.99      791.47     43.61 o
 -11   3   1     2123.70     2282.73     72.83 o
  -9   3   1       19.97       25.36      7.36 o
  -7   3   1     4281.90     4752.49    121.88 o
  -5   3   1        2.09       -2.71     10.36 o
  -3   3   1       60.18       44.68      8.14 o
  -1   3   1        0.47       14.35      9.45 o
   1   3   1     1381.65     1384.48     53.78 o
   3   3   1     1135.00     1162.91     36.63 o
   5   3   1     3028.64     3200.28     80.47 o
   7   3   1     1197.72     1281.81     53.68 o
   9   3   1      201.78      182.62     18.50 o
  11   3   1     1638.22     1725.53     62.31 o
  13   3   1      222.63      235.79     24.12 o
  15   3   1      238.24      309.31     27.24 o
  17   3   1      106.91       91.96     14.46 o
  19   3   1      110.22      115.99     17.45 o
 -18   4   1        2.06       16.43     11.86 o
 -16   4   1       30.50       12.79      6.84 o
 -14   4   1      118.29      131.66     18.50 o
 -12   4   1      277.08      329.40     23.29 o
 -10   4   1       19.00       14.40      8.49 o
  -8   4   1        1.60        6.03      9.15 o
  -6   4   1        0.52        2.49      7.38 o
  -4   4   1        0.22        2.09     18.57 o
  -2   4   1      114.70      122.13     23.49 o
   0   4   1       26.48       11.03     11.26 o
   2   4   1       39.32       27.94     14.40 o
   4   4   1      150.22      144.55     35.06 o
   6   4   1      248.40      238.54     17.20 o
   8   4   1        7.81       10.70      4.86 o
  10   4   1      131.61      123.89     17.12 o
  12   4   1      120.06      130.37     18.03 o
  14   4   1       11.28        2.79      6.60 o
  16   4   1        0.01        0.10      5.45 o
  18   4   1       82.52       54.52     13.86 o
 -15   5   1       48.59       57.09     10.17 o
 -13   5   1        0.06        6.64      7.52 o
 -11   5   1       14.83       42.19     12.53 o
  -9   5   1       20.70       16.21     15.69 o
  -7   5   1        0.00        2.50      5.71 o
  -5   5   1       15.58       21.09      6.67 o
  -3   5   1      107.35      130.38     15.46 o
  -1   5   1        0.05        0.56      6.03 o
   1   5   1        0.49        0.84      4.99 o
   3   5   1       18.49       13.07     11.94 o
   5   5   1       54.61       57.35     12.25 o
   7   5   1        1.04       -7.35      7.35 o
   9   5   1       12.65       18.36      7.62 o
  11   5   1        4.94       19.98     13.55 o
  13   5   1        1.48       14.88     10.40 o
  15   5   1        0.12       -5.81      5.81 o
 -10   6   1       52.60       73.85     17.52 o
  -8   6   1        8.03       36.17     13.76 o
  -6   6   1       94.00       91.24     20.23 o
  -4   6   1       10.39        8.06      8.68 o
  -2   6   1      203.58      207.91     29.99 o
   0   6   1       54.90       42.00     15.54 o
   2   6   1       75.29       66.85     15.36 o
   4   6   1        4.05        9.05      8.57 o
   6   6   1      141.01      141.26     16.41 o
   8   6   1       13.94       19.08      5.77 o
  10   6   1      135.23       89.93     19.07 o
 -22   0   2       91.90       88.58     18.57 o
 -20   0   2      106.75      114.73     25.21 o
 -18   0   2      778.38      822.00     62.62 o
 -16   0   2        0.38        8.44     11.78 o
 -14   0   2     1511.36     1600.50    102.05 o
 -12   0   2       12.96       12.55      6.13 o
 -10   0   2      522.36      571.58     25.25 o
  -8   0   2     2060.72     2148.05     55.73 o
  -6   0   2      556.30      526.39     24.91 o
  -4   0   2    52496.65    48661.07    497.01 o
  -2   0   2      518.30      489.21     11.24 o
   0   0   2    12255.16    12347.67    189.45 o
   2   0   2      268.53      238.39     13.42 o
   4   0   2    34210.04    33380.55    512.08 o
   6   0   2       39.59       45.23      7.42 o
   8   0   2     8761.15     9151.76    204.94 o
  10   0   2     1945.34     2174.35     55.00 o
  12   0   2      767.79      853.71     74.73 o
  14   0   2      162.71      120.97     21.56 o
  16   0   2       70.58       53.10     16.05 o
  18   0   2      197.59      166.67     29.35 o
  20   0   2      113.08      127.15     23.96 o
  22   0   2      134.83      166.84     23.63 o
 -23   1   2        3.38        2.35      3.27 o
 -21   1   2        8.57        4.94      5.86 o
 -19   1   2       13.90        3.42      7.53 o
 -17   1   2      119.48      123.76     17.06 o
 -15   1   2       68.77       68.46     12.86 o
 -13   1   2      461.35      439.08     18.26 o
 -11   1   2      798.00      879.14     23.41 o
  -9   1   2        1.58        4.27      2.85 o
  -7   1   2     1034.06     1111.01     20.94 o
  -5   1   2    19752.95    18672.48    190.67 o
  -3   1   2     3739.64     3620.33     46.77 o
  -1   1   2     2771.01     2480.04     28.11 o
   1   1   2    15393.08    14097.36    136.02 o
   3   1   2     2760.44     2570.59     41.75 o
   5   1   2     2757.36     2602.00     58.63 o
   7   1   2      478.88      426.22     22.35 o
   9   1   2        0.49       -5.29      5.29 o
  11   1   2     1531.98     1483.77     59.00 o
  13   1   2        1.08        0.73      3.98 o
  15   1   2       31.94       27.29      8.82 o
  17   1   2       16.82       17.39      8.44 o
  19   1   2      156.61      184.84     30.79 o
  21   1   2       21.50       17.80      7.27 o
 -22   2   2        0.46        6.27      6.49 o
 -20   2   2        9.99       -1.18      4.98 o
 -18   2   2      772.83      819.81     32.61 o
 -16   2   2        0.09        0.44      8.43 o
 -14   2   2      747.33      726.51     39.29 o
 -12   2   2      259.19      241.34     18.15 o
 -10   2   2      834.86      833.53     25.82 o
  -8   2   2     1720.30     1835.00     32.49 o
  -6   2   2       17.59       21.84      4.41 o
  -4   2   2     5160.00     4968.91     94.22 o
  -2   2   2     2137.54     2067.21    104.28 o
   0   2   2      577.09      546.35     23.11 o
   2   2   2      530.72      465.04     25.61 o
   4   2   2      380.21      331.95     11.52 o
   6   2   2      258.59      256.00     13.26 o
   8   2   2       57.77       65.69      7.63 o
  10   2   2      837.49      839.05     31.19 o
  12   2   2      399.39      382.45     35.63 o
  14   2   2      827.13      911.67     36.08 o
  16   2   2       53.25       50.70     11.37 o
  18   2   2      225.54      228.20     15.12 o
  20   2   2      237.28      246.46     19.21 o
 -19   3   2        1.43        1.75      7.74 o
 -17   3   2       76.20       54.32     15.46 o
 -15   3   2      433.97      518.66     28.94 o
 -13   3   2       26.49       30.83     11.23 o
 -11   3   2      571.54      563.87     34.43 o
  -9   3   2      161.25      134.85     21.93 o
  -7   3   2       13.49       17.83      6.37 o
  -5   3   2       31.69       29.12      7.23 o
  -3   3   2     4729.52     4897.52     96.04 o
  -1   3   2      961.31      990.92     36.48 o
   1   3   2     1325.46     1377.92     54.08 o
   3   3   2        1.12       -3.89      3.89 o
   5   3   2      461.77      478.06     29.06 o
   7   3   2      727.23      738.80     50.09 o
   9   3   2       12.69       15.15     10.39 o
  11   3   2        3.36       -4.82      8.03 o
  13   3   2      786.39      878.53     46.29 o
  15   3   2      671.91      752.44     42.80 o
  17   3   2      132.83      133.37     24.25 o
  19   3   2        0.91        1.22      6.28 o
 -18   4   2        6.54        4.61      5.65 o
 -16   4   2       33.05       62.53     17.79 o
 -14   4   2       14.74       14.23      8.50 o
 -12   4   2       40.69       33.78      9.89 o
 -10   4   2        1.27        4.04     10.86 o
  -8   4   2        2.56       15.76      8.90 o
  -6   4   2       73.72       68.88     13.11 o
  -4   4   2      114.98      133.50     33.96 o
  -2   4   2      464.02      468.54     59.06 o
   0   4   2       16.76       36.67     21.00 o
   2   4   2        6.65       -0.82     14.86 o
   4   4   2       43.48       53.45     17.27 o
   6   4   2      825.52      728.87     33.77 o
   8   4   2      515.44      476.22     44.62 o
  10   4   2       18.97        5.09      6.42 o
  12   4   2      739.52      811.57     44.21 o
  14   4   2       14.38       22.88     13.32 o
  16   4   2       11.09        8.65      6.41 o
  18   4   2        0.33       -7.27      8.74 o
 -15   5   2        0.41       -5.72      7.68 o
 -13   5   2        0.01       -1.56     11.34 o
 -11   5   2       91.46      107.96     17.04 o
  -9   5   2       80.73      102.21     16.73 o
  -7   5   2        2.38        1.99      6.26 o
  -5   5   2        2.85        7.41      8.21 o
  -3   5   2       22.69       25.30      5.73 o
  -1   5   2       32.26       43.34     10.10 o
   1   5   2      159.02      145.56     13.26 o
   3   5   2        2.66       18.17      7.47 o
   5   5   2       76.81       91.64     10.99 o
   7   5   2       35.95       38.12      8.99 o
   9   5   2       36.28       49.44      9.32 o
  11   5   2       28.42       22.64      8.42 o
  13   5   2        4.95        7.01      6.08 o
  15   5   2        7.65        8.12      6.47 o
 -10   6   2       13.14       18.59      9.84 o
  -8   6   2        6.39      -11.96     11.96 o
  -6   6   2      101.69      136.76     25.18 o
  -4   6   2        4.43       -0.69      9.18 o
  -2   6   2       59.59       50.28     15.51 o
   0   6   2       76.49       86.80     20.30 o
   2   6   2       46.77       44.78     11.21 o
   4   6   2      112.53      105.11     15.00 o
   6   6   2       13.39       13.30      9.19 o
   8   6   2       18.69       18.04      5.42 o
  10   6   2        0.54        7.19      5.33 o
 -23   1   3        6.05       -0.43      3.45 o
 -21   1   3       13.85       20.60      8.32 o
 -19   1   3       19.50       13.87      7.76 o
 -17   1   3       12.37        8.47      6.65 o
 -15   1   3      286.36      254.09     19.02 o
 -13   1   3       68.73       70.73      7.21 o
 -11   1   3      215.41      231.14     11.98 o
  -9   1   3     6970.83     6906.45     69.77 o
  -7   1   3     4718.54     4729.51     66.37 o
  -5   1   3     3444.80     3568.03     45.36 o
  -3   1   3     1294.54     1207.25     19.01 o
  -1   1   3     1067.05      952.59     15.71 o
   1   1   3      221.39      203.74     13.01 o
   3   1   3    30935.30    29880.61    235.59 o
   5   1   3      416.95      369.91     11.32 o
   7   1   3       95.49      111.40     10.37 o
   9   1   3     1508.89     1492.15     42.40 o
  11   1   3      471.61      455.56     20.57 o
  13   1   3      118.47       90.15      8.97 o
  15   1   3       78.49       57.00     11.61 o
  17   1   3      539.28      541.12     36.44 o
  19   1   3       14.02       18.21      7.37 o
  21   1   3       15.57       38.07      8.72 o
 -22   2   3        1.32       -4.12      4.45 o
 -20   2   3      136.26      124.56     14.04 o
 -18   2   3      560.04      582.79     27.28 o
 -16   2   3       22.00       32.09      7.75 o
 -14   2   3       12.09       16.40     17.18 o
 -12   2   3        6.54        3.66      4.40 o
 -10   2   3      809.99      819.57     25.66 o
  -8   2   3        1.52        1.04      2.52 o
  -6   2   3      310.24      300.48     13.81 o
  -4   2   3      673.85      728.01     30.19 o
  -2   2   3       48.13       52.37      9.69 o
   0   2   3     2886.32     2749.53     43.86 o
   2   2   3      938.12      794.49     27.50 o
   4   2   3      959.32      897.64     22.81 o
   6   2   3       65.98       47.45      5.90 o
   8   2   3      489.27      513.62     21.93 o
  10   2   3     1680.45     1611.80     44.32 o
  12   2   3       78.96       41.49     13.09 o
  14   2   3       37.99       38.25      7.33 o
  16   2   3      626.70      676.35     39.04 o
  18   2   3       25.40       35.15      6.35 o
  20   2   3      169.88      205.95     25.11 o
 -19   3   3      188.99      232.22     29.88 o
 -17   3   3      231.53      234.03     33.16 o
 -15   3   3      616.13      692.86     33.24 o
 -13   3   3        0.36       -8.46      8.46 o
 -11   3   3     1509.89     1609.15     60.43 o
  -9   3   3       19.89       15.45      8.22 o
  -7   3   3      676.27      614.77     31.23 o
  -5   3   3      967.61     1082.49     46.17 o
  -3   3   3      126.21      118.80     11.63 o
  -1   3   3       20.25       15.13      5.36 o
   1   3   3      553.60      570.20     48.80 o
   3   3   3       29.12       36.66      6.73 o
   5   3   3       54.75       44.48     11.30 o
   7   3   3        3.59        8.43      7.83 o
   9   3   3       21.80       28.30     10.21 o
  11   3   3      100.04       91.22     11.57 o
  13   3   3      362.05      418.82     31.64 o
  15   3   3      586.00      572.75     53.35 o
  17   3   3        3.20       -2.87     10.06 o
  19   3   3        0.40       -8.42      9.67 o
 -18   4   3        0.13       -8.84      8.84 o
 -16   4   3       40.85       46.63     10.50 o
 -14   4   3       27.05       26.56      7.34 o
 -12   4   3      195.95      215.45     16.29 o
 -10   4   3        4.56        6.86      6.91 o
  -8   4   3       29.15       23.66     12.86 o
  -6   4   3        1.24        1.82      7.00 o
  -2   4   3      629.94      744.81     80.43 o
   0   4   3        1.93      -13.52     22.63 o
   2   4   3      412.66      333.47     51.81 o
   4   4   3       29.28       15.06      8.45 o
   6   4   3      163.27      132.47     12.78 o
   8   4   3      951.69     1042.64     46.87 o
  10   4   3      377.86      398.10     30.40 o
  12   4   3      420.66      520.96     50.79 o
  14   4   3      101.22      137.54     26.35 o
  16   4   3       65.49       49.36     11.32 o
  18   4   3        6.65        6.91      4.81 o
 -15   5   3        6.48        7.57      5.92 o
 -13   5   3        3.28       11.32     13.74 o
 -11   5   3       54.42       41.54     11.17 o
  -9   5   3        0.40        2.69      7.01 o
  -7   5   3        4.46       14.54      7.64 o
  -5   5   3       68.66       64.07     15.25 o
  -3   5   3       39.52       42.52      7.71 o
  -1   5   3        5.34       -0.16      5.88 o
   1   5   3      381.79      428.91     26.40 o
   3   5   3        9.43        3.62      5.61 o
   5   5   3       75.65       81.10     10.15 o
   7   5   3       17.70       20.24      6.08 o
   9   5   3        0.01       -2.70      7.83 o
  11   5   3      166.36      146.64     42.25 o
  13   5   3        2.94        6.27      6.86 o
  15   5   3       19.31       15.98      6.91 o
 -10   6   3        1.91        7.77      7.18 o
  -8   6   3        7.09       16.45     12.74 o
  -6   6   3        2.57       -9.31      9.31 o
  -4   6   3       91.96       84.22     20.88 o
  -2   6   3       72.77       71.15     18.93 o
   0   6   3       58.96       52.66     16.16 o
   2   6   3       33.46       36.38     10.26 o
   4   6   3        5.29       10.79      8.38 o
   6   6   3       46.51       55.76     11.11 o
   8   6   3       75.25       52.35     11.27 o
  10   6   3        0.76       -4.68      4.68 o
 -22   0   4       46.82       61.41     17.51 o
 -20   0   4      269.46      277.75     35.00 o
 -18   0   4        7.00       17.78      9.88 o
 -16   0   4      304.19      326.70     27.16 o
 -14   0   4     2595.08     2810.61    102.31 o
 -12   0   4      924.75      985.47     46.97 o
 -10   0   4      610.40      630.38     26.91 o
  -8   0   4      762.29      769.38     35.23 o
  -6   0   4     7359.10     7005.46     86.56 o
  -4   0   4     6232.02     6246.25     58.27 o
  -2   0   4       81.99       77.27      5.13 o
   0   0   4       22.43       30.94      8.51 o
   2   0   4     2074.45     1972.59     58.74 o
   4   0   4      461.41      545.89     24.97 o
   6   0   4     8937.87     9016.15    220.88 o
   8   0   4       56.43       56.70     10.67 o
  10   0   4       26.82       33.27      9.53 o
  12   0   4      605.71      636.71     64.86 o
  14   0   4       25.55       15.37      9.32 o
  16   0   4       16.96        7.77      9.22 o
  18   0   4        4.36        1.80      8.31 o
  20   0   4       79.76       73.53     20.27 o
  22   0   4      287.64      306.13     31.10 o
 -23   1   4        2.35       -4.38      4.38 o
 -21   1   4        7.50        2.20      5.82 o
 -19   1   4      104.38      114.85     16.29 o
 -17   1   4      161.37      203.91     21.23 o
 -15   1   4        6.16        7.29      5.20 o
 -13   1   4      480.28      471.74     17.23 o
 -11   1   4      693.46      671.01     19.62 o
  -9   1   4     1361.15     1404.83     40.33 o
  -7   1   4      853.19      831.47     22.97 o
  -5   1   4      557.99      567.84     15.28 o
  -3   1   4     9383.90     9497.67     75.46 o
  -1   1   4    25613.95    24652.48    338.75 o
   1   1   4     5354.74     5013.52     82.12 o
   3   1   4      382.74      391.45     13.92 o
   5   1   4       20.92       16.18      2.94 o
   7   1   4       20.82       15.54      4.10 o
   9   1   4      322.30      359.87     18.49 o
  11   1   4      393.96      383.14     21.02 o
  13   1   4        2.68        6.01      6.08 o
  15   1   4      281.27      261.27     24.35 o
  17   1   4        6.18        6.85      9.82 o
  19   1   4      134.26      132.91     25.50 o
  21   1   4       33.60       36.00     10.10 o
 -22   2   4        0.37       -5.27      5.27 o
 -20   2   4       59.86       64.87      8.89 o
 -18   2   4      106.41      104.39     13.70 o
 -16   2   4      241.16      250.09     18.49 o
 -14   2   4      840.12      886.22     43.43 o
 -12   2   4       17.28       17.25      4.32 o
 -10   2   4      251.90      245.31     13.90 o
  -8   2   4      131.38      114.59      8.44 o
  -6   2   4     1065.57     1084.11     27.21 o
  -4   2   4        0.40        2.75      2.95 o
  -2   2   4      282.63      244.28     15.43 o
   0   2   4     1826.40     1685.05     40.31 o
   2   2   4     7666.11     7369.75     94.83 o
   4   2   4     4170.04     4002.01     87.54 o
   6   2   4      372.94      336.05     15.87 o
   8   2   4     1480.16     1440.27     37.88 o
  10   2   4       44.73       39.23      7.18 o
  12   2   4      228.31      247.16     25.04 o
  14   2   4     1636.28     1593.50     48.62 o
  16   2   4      144.04      137.86     20.04 o
  18   2   4      678.74      642.74     36.37 o
  20   2   4        0.01       -1.55      6.49 o
 -19   3   4       35.72       46.85     14.62 o
 -17   3   4       21.30       23.76     12.55 o
 -15   3   4      145.30      136.47     16.97 o
 -13   3   4      518.71      572.90     30.01 o
 -11   3   4      162.16      158.32     19.47 o
  -9   3   4        4.11       15.24      6.71 o
  -7   3   4        1.26       -0.84      5.76 o
  -5   3   4      326.30      347.83     21.93 o
  -3   3   4      540.17      540.58     41.61 o
  -1   3   4     2363.81     2377.48     79.70 o
   1   3   4     1726.42     1641.85     92.02 o
   3   3   4       48.67       41.61      7.35 o
   5   3   4      185.46      218.85     33.51 o
   7   3   4      195.22      202.44     21.53 o
   9   3   4      182.85      197.18     45.05 o
  11   3   4       71.80       73.21     11.18 o
  13   3   4      166.44      188.58     16.96 o
  15   3   4        4.21        8.60      9.58 o
  17   3   4       88.86      102.52     22.63 o
  19   3   4        0.11        4.69      7.39 o
 -18   4   4       28.71       20.39      9.06 o
 -16   4   4       14.36        8.96      8.77 o
 -14   4   4      141.45      151.87     14.96 o
 -12   4   4       34.36       26.70      5.99 o
 -10   4   4       57.65       62.55     10.94 o
  -8   4   4      353.45      389.06     24.03 o
  -6   4   4        2.47       -2.33      4.58 o
  -4   4   4       32.64       35.55      9.19 o
  -2   4   4       56.04       25.90     14.50 o
   0   4   4      496.43      595.19     69.77 o
   2   4   4      223.10      169.50     39.57 o
   4   4   4      893.56      918.98     44.91 o
   6   4   4        5.69        0.20      4.91 o
   8   4   4      378.84      371.60     47.93 o
  10   4   4      123.14      165.10     28.95 o
  12   4   4       18.31       19.94     14.93 o
  14   4   4       16.11       19.58     12.90 o
  16   4   4        1.76        2.59      5.54 o
  18   4   4        9.99       10.68      6.43 o
 -15   5   4        2.47       -3.74      7.45 o
 -13   5   4       27.27        8.42     14.68 o
 -11   5   4       30.81       35.10     11.01 o
  -9   5   4      183.97      207.86     23.99 o
  -7   5   4        1.15       -7.42      7.42 o
  -5   5   4       25.00       31.40      8.08 o
  -3   5   4      189.98      221.89     22.40 o
  -1   5   4       36.45       34.22      8.13 o
   1   5   4       23.84       57.46     17.69 o
   3   5   4        0.30       -6.65      6.65 o
   5   5   4      203.32      240.07     17.14 o
   7   5   4        6.06       10.61      6.06 o
   9   5   4      218.73      209.83     29.93 o
  11   5   4        5.53       -3.92      6.62 o
  13   5   4        1.47       -0.83      5.28 o
  15   5   4       16.87       11.79      5.22 o
 -10   6   4       32.34       38.68     12.17 o
  -8   6   4       50.65       63.06     17.60 o
  -6   6   4       40.21       42.03     15.17 o
  -4   6   4       73.60       87.95     19.14 o
  -2   6   4        3.65       11.86      9.09 o
   0   6   4       43.16       39.67     10.38 o
   2   6   4       26.49       17.47      8.35 o
   4   6   4        4.18       -0.19      7.21 o
   6   6   4       21.93       25.56      7.77 o
   8   6   4        4.31       -0.21      4.15 o
  10   6   4        3.11       -4.26      4.26 o
 -23   1   5       19.02       20.00      5.86 o
 -21   1   5      104.54      118.24     14.89 o
 -19   1   5        0.97        1.24      7.66 o
 -17   1   5      199.96      226.27     22.54 o
 -15   1   5      130.43      119.92     10.24 o
 -13   1   5      430.78      455.05     17.16 o
 -11   1   5      615.61      684.86     19.15 o
  -9   1   5     3428.15     3754.51     62.49 o
  -7   1   5      476.62      468.11     16.07 o
  -5   1   5      472.64      484.07     14.63 o
  -3   1   5    76925.38    75332.34    500.60 o
  -1   1   5      417.98      423.08     15.97 o
   1   1   5    19271.79    17701.31    218.05 o
   3   1   5     1153.69     1079.50     28.96 o
   5   1   5        2.15        1.14      2.80 o
   7   1   5      250.42      268.73     14.50 o
   9   1   5     1280.74     1374.46     37.56 o
  11   1   5      823.66      842.57     37.91 o
  13   1   5       93.99       87.32     12.78 o
  15   1   5      174.89      198.90     21.17 o
  17   1   5      649.70      750.19     42.99 o
  19   1   5      117.86      134.33     24.12 o
  21   1   5       27.85       33.11     10.75 o
 -22   2   5        2.21       11.69      4.71 o
 -20   2   5       84.60       86.51      9.54 o
 -18   2   5       53.15       38.49     10.04 o
 -16   2   5       99.18      112.10     13.16 o
 -14   2   5     1902.43     1907.16     44.64 o
 -12   2   5      223.36      224.05     12.89 o
 -10   2   5      422.67      444.48     19.12 o
  -8   2   5     1666.88     1699.30     33.10 o
  -6   2   5      196.12      178.04     12.48 o
  -4   2   5      297.49      270.73     13.81 o
  -2   2   5     6105.66     6321.62     97.60 o
   0   2   5      104.73       83.72      9.15 o
   2   2   5        1.22        5.52      3.86 o
   4   2   5     3300.89     3402.86     62.16 o
   6   2   5       74.66       84.76      8.45 o
   8   2   5     1131.17     1153.84     41.80 o
  10   2   5      338.16      309.54     19.48 o
  12   2   5      249.36      190.92     22.60 o
  14   2   5       13.78       22.36      6.78 o
  16   2   5      423.69      436.64     31.84 o
  18   2   5      133.88      135.89     16.29 o
  20   2   5       38.89       54.54      9.63 o
 -19   3   5       31.44       29.42     12.43 o
 -17   3   5       19.32       39.59     16.75 o
 -15   3   5      410.16      444.23     26.34 o
 -13   3   5        0.69       -3.71      5.49 o
 -11   3   5      353.13      340.66     22.31 o
  -9   3   5      248.32      262.62     22.02 o
  -7   3   5      487.51      507.83     28.76 o
  -5   3   5        6.38       14.01      6.76 o
  -3   3   5       47.68       43.84      8.97 o
  -1   3   5     1322.43     1382.87     57.91 o
   1   3   5     3445.24     3203.19    267.30 o
   3   3   5       56.30       70.20      9.92 o
   5   3   5      637.37      612.14     44.36 o
   7   3   5      563.84      503.09     61.06 o
   9   3   5      407.55      372.08     31.31 o
  11   3   5     1421.34     1481.32     47.30 o
  13   3   5       55.96       59.24     20.77 o
  15   3   5     1007.92     1095.03     49.46 o
  17   3   5       13.50       11.69      8.47 o
  19   3   5        3.19       -5.69      7.06 o
 -18   4   5       87.63       58.41     12.16 o
 -16   4   5        2.86       -4.21     12.41 o
 -14   4   5        1.37        0.69     13.91 o
 -12   4   5        0.48        7.35      6.86 o
 -10   4   5      236.52      253.97     17.30 o
  -8   4   5      119.65      112.93     11.55 o
  -6   4   5       89.00       65.49      7.40 o
  -4   4   5        7.45        6.71      6.21 o
  -2   4   5      334.87      313.25     50.05 o
   0   4   5      757.91      762.65     79.04 o
   2   4   5      294.98      266.74     44.65 o
   4   4   5     1239.15     1222.07     72.17 o
   6   4   5        1.58        0.73      8.37 o
   8   4   5     1518.28     1481.71     81.69 o
  10   4   5       57.82       52.57     18.08 o
  12   4   5      452.95      465.12     32.02 o
  14   4   5       61.40       49.44     16.18 o
  16   4   5        6.87       -3.55      6.35 o
  18   4   5        2.09       -1.03      6.76 o
 -15   5   5        4.53       16.70      8.52 o
 -13   5   5       27.20       18.65      8.39 o
 -11   5   5       34.88       45.57     11.92 o
  -9   5   5       12.46       12.77     10.19 o
  -7   5   5       48.78       45.84     11.65 o
  -5   5   5       68.76       64.86     12.65 o
  -3   5   5       36.23       19.15      8.68 o
  -1   5   5       31.72       26.81      9.44 o
   1   5   5      221.35      227.02     24.69 o
   3   5   5      294.12      339.48     30.16 o
   5   5   5      428.92      481.01     27.65 o
   7   5   5      432.83      493.32     35.61 o
   9   5   5      141.72      159.50     66.28 o
  11   5   5      103.34       80.31     16.28 o
  13   5   5       26.15       19.49      9.49 o
 -10   6   5        8.24        5.82      7.81 o
  -8   6   5       30.56       23.86     12.24 o
  -6   6   5        0.31        5.57      8.93 o
  -4   6   5       20.62       23.28     13.50 o
  -2   6   5        0.91       13.62     14.27 o
   0   6   5       13.58       10.66      7.79 o
   2   6   5        2.26       -3.58     10.13 o
   4   6   5        0.16       12.82     12.36 o
   6   6   5        0.07       -1.92      8.99 o
   8   6   5       44.77       19.55      5.52 o
 -22   0   6       25.16       39.59     13.09 o
 -20   0   6       29.51       23.56     13.59 o
 -18   0   6       14.73       -0.82      8.83 o
 -16   0   6      327.74      374.38     49.70 o
 -14   0   6        0.05       -3.36      9.30 o
 -12   0   6      470.85      536.92     30.58 o
 -10   0   6      130.00      152.17     15.50 o
  -8   0   6       10.31        7.57      4.30 o
  -6   0   6      167.33      196.13     11.01 o
  -4   0   6    13983.53    14638.57    133.68 o
  -2   0   6    34823.01    33658.94    376.23 o
   0   0   6    24114.75    25163.18    414.53 o
   2   0   6        3.15        8.59      7.70 o
   4   0   6    14852.49    14048.36    260.03 o
   6   0   6       99.92      113.76     14.99 o
   8   0   6      422.13      452.57     30.52 o
  10   0   6     1818.67     1883.15    116.03 o
  12   0   6      705.51      720.62     71.38 o
  14   0   6       30.98       42.18     16.04 o
  16   0   6       70.97       88.39     21.16 o
  18   0   6       26.91        9.70     13.00 o
  20   0   6       36.17       30.62     11.72 o
  22   0   6        8.58        7.29      7.91 o
 -23   1   6       32.32       16.00      5.01 o
 -21   1   6        5.24        9.42      6.66 o
 -19   1   6        2.33        0.66      6.83 o
 -17   1   6      144.02      155.30     13.31 o
 -15   1   6      945.95      987.74     32.73 o
 -13   1   6     1071.24     1140.61     28.07 o
 -11   1   6      439.84      494.82     18.25 o
  -9   1   6     1816.71     1920.36     43.96 o
  -7   1   6     4913.13     5168.57     61.39 o
  -5   1   6       50.30       54.91      5.22 o
  -3   1   6    57800.55    57197.59    437.05 o
  -1   1   6     1131.15     1047.89     27.59 o
   1   1   6    21135.54    20075.80    354.15 o
   3   1   6       94.45      105.21     12.71 o
   5   1   6     4012.09     3857.62     50.57 o
   7   1   6     1599.88     1524.86     36.75 o
   9   1   6      928.39     1081.62     33.93 o
  11   1   6      205.79      153.05     17.81 o
  13   1   6       90.95       67.95     10.37 o
  15   1   6      166.51      154.41     19.90 o
  17   1   6      159.57      168.09     28.45 o
  19   1   6       59.25       70.04     13.09 o
  21   1   6        4.20       -2.13      3.98 o
 -22   2   6        1.47       -3.76      3.76 o
 -20   2   6       27.70       22.47      9.33 o
 -18   2   6      172.49      171.02     18.04 o
 -16   2   6       56.57       54.68      9.57 o
 -14   2   6     1431.12     1478.46     39.10 o
 -12   2   6       66.83       69.92      7.47 o
 -10   2   6     1193.49     1304.30     32.59 o
  -8   2   6      714.26      737.39     25.76 o
  -6   2   6     2610.97     2816.49     54.50 o
  -4   2   6     6194.12     5939.97     87.34 o
  -2   2   6        4.65        1.68      5.22 o
   0   2   6     4088.14     3936.13     82.31 o
   2   2   6      278.71      260.83     33.55 o
   4   2   6     5143.68     5583.24     86.85 o
   6   2   6     2134.47     2208.09     51.58 o
   8   2   6      597.69      597.78     25.08 o
  10   2   6      134.70      121.59     14.51 o
  12   2   6      493.07      428.27     41.36 o
  14   2   6      745.15      719.19     32.90 o
  16   2   6       52.17       65.11     16.07 o
  18   2   6        7.80        9.48     11.15 o
  20   2   6       93.29       95.91     11.31 o
 -19   3   6       18.39        6.50      8.16 o
 -17   3   6        3.97       -6.67     10.86 o
 -15   3   6       86.29       89.96     10.71 o
 -13   3   6       21.36       25.40      7.52 o
 -11   3   6       14.93       18.93      8.62 o
  -9   3   6       56.39       56.18      8.69 o
  -7   3   6      324.49      305.43     25.53 o
  -5   3   6       60.81       78.34     13.74 o
  -3   3   6        7.75       -8.99      8.99 o
  -1   3   6       20.22       12.57      6.82 o
   1   3   6       26.50        9.76      9.17 o
   3   3   6      469.21      424.55     33.20 o
   5   3   6      556.58      619.50     37.19 o
   7   3   6      139.49      141.84     25.23 o
   9   3   6      414.24      428.54     41.84 o
  11   3   6      992.83     1040.08     66.71 o
  13   3   6      294.79      342.75     28.41 o
  15   3   6       50.40       60.99     12.40 o
  17   3   6        0.00       -8.50      8.50 o
  19   3   6       25.82        2.52      8.09 o
 -18   4   6        7.75       11.82      4.87 o
 -16   4   6       31.25       28.21      5.83 o
 -14   4   6       51.72       77.26     14.08 o
 -12   4   6        5.31       27.24      8.50 o
 -10   4   6      160.21      156.25     13.99 o
  -8   4   6       26.19       26.73      6.54 o
  -6   4   6        5.32       -2.63      4.19 o
  -4   4   6      241.05      300.60     20.79 o
  -2   4   6       45.71       46.97     14.38 o
   0   4   6       59.92       96.07     29.08 o
   2   4   6      104.72      109.93     14.56 o
   4   4   6       80.49       64.02     12.74 o
   6   4   6      892.44      841.37     47.39 o
   8   4   6      176.82      174.88     19.85 o
  10   4   6      215.03      239.77     33.74 o
  12   4   6      200.33      200.20     21.35 o
  14   4   6       35.07       22.13      8.31 o
  16   4   6       77.92       65.54     18.86 o
 -15   5   6        1.31       -1.49      6.46 o
 -13   5   6        0.54       -3.59      7.50 o
 -11   5   6        3.69        7.25      7.96 o
  -9   5   6       20.93       35.97     11.26 o
  -7   5   6      301.18      339.86     30.03 o
  -5   5   6      102.95      122.86     37.14 o
  -3   5   6      722.98      824.36     47.28 o
  -1   5   6       52.67      109.98     16.98 o
   1   5   6     1308.95     1493.78     63.92 o
   3   5   6      315.50      360.64     36.86 o
   5   5   6      547.73      563.56     36.43 o
   7   5   6      245.25      301.18     27.67 o
   9   5   6      180.24      137.89     58.39 o
  11   5   6       47.16       27.25      7.71 o
  13   5   6        6.32       -5.51      5.51 o
 -10   6   6        2.08       13.47      8.46 o
  -8   6   6      161.98      146.02     24.53 o
  -6   6   6      107.68      125.67     23.91 o
  -4   6   6        2.55        6.15     11.46 o
  -2   6   6      205.87      197.70     31.15 o
   0   6   6       26.27       40.11     10.55 o
   2   6   6       59.79       65.76     13.08 o
   4   6   6       11.37       33.31     13.56 o
   6   6   6        0.58       -8.24      9.73 o
   8   6   6       15.10        0.91      7.63 o
 -21   1   7      243.15      278.54     18.07 o
 -19   1   7        2.60       -1.41      7.51 o
 -17   1   7        0.88        4.91      5.51 o
 -15   1   7        5.94        0.88      5.08 o
 -13   1   7        2.11       -4.11      4.11 o
 -11   1   7      372.35      397.08     19.95 o
  -9   1   7      278.25      289.89     15.33 o
  -7   1   7       86.26       89.38      7.28 o
  -5   1   7      694.79      718.58     21.12 o
  -3   1   7    38713.03    39130.02    315.07 o
  -1   1   7    23003.91    22816.92    275.17 o
   1   1   7       99.56       91.59     18.92 o
   3   1   7     3708.76     3545.14    111.89 o
   5   1   7     8079.47     8320.23    110.57 o
   7   1   7       82.09       76.53      6.88 o
   9   1   7     1091.52     1203.67     46.85 o
  11   1   7      374.72      286.13     25.02 o
  13   1   7      164.79      123.08     14.24 o
  15   1   7      762.02      743.00     41.74 o
  17   1   7      347.65      346.77     29.09 o
  19   1   7       71.55       79.68     13.75 o
  21   1   7       24.02       26.44      6.54 o
 -22   2   7        1.93       -1.17      5.99 o
 -20   2   7       12.85       14.05      8.43 o
 -18   2   7      132.16      136.40     13.60 o
 -16   2   7      155.09      174.21     15.35 o
 -14   2   7      312.28      319.88     17.85 o
 -12   2   7        1.62       -1.70      3.82 o
 -10   2   7        9.95        9.49      4.80 o
  -8   2   7        3.80        9.73      4.27 o
  -6   2   7     5695.24     6034.40     79.12 o
  -4   2   7      247.19      234.64     17.31 o
  -2   2   7      152.73      176.84     13.91 o
   0   2   7      125.57      120.75     14.53 o
   2   2   7     4250.36     4312.14     98.18 o
   4   2   7     5690.49     6096.65    126.58 o
   6   2   7       17.72       17.40      8.29 o
   8   2   7      168.96      179.63     16.17 o
  10   2   7      756.01      661.16     46.46 o
  12   2   7      191.64      174.11     19.34 o
  14   2   7      122.17      125.69     16.97 o
  16   2   7      480.38      483.44     33.26 o
  18   2   7       24.01       12.95     10.82 o
  20   2   7       85.19      102.33     18.84 o
 -19   3   7        5.31        6.17      7.73 o
 -17   3   7        0.23        9.81      9.90 o
 -15   3   7      337.61      335.88     22.91 o
 -13   3   7       30.55       25.59      8.56 o
 -11   3   7       27.52       23.82      8.88 o
  -9   3   7      357.99      340.76     30.23 o
  -7   3   7        9.58       11.26      7.51 o
  -5   3   7      446.31      424.41     36.48 o
  -3   3   7      922.30      984.05     53.08 o
  -1   3   7      214.05      246.19     35.96 o
   1   3   7      184.36      166.08     20.40 o
   3   3   7      473.95      481.98     35.59 o
   5   3   7      658.32      587.01     58.53 o
   7   3   7        1.56        8.63     17.62 o
   9   3   7       90.96       86.60     23.47 o
  11   3   7      328.09      300.26     36.29 o
  13   3   7        0.47       -6.99      6.99 o
  15   3   7       50.37       55.81     11.87 o
  17   3   7       26.56       42.39     17.41 o
  19   3   7        9.09       -3.82      6.14 o
 -18   4   7       34.43       44.50     11.31 o
 -16   4   7      131.74      150.60     14.29 o
 -14   4   7        1.73        7.74      9.81 o
 -12   4   7       47.23       34.29      7.54 o
 -10   4   7      480.85      549.64     29.69 o
  -8   4   7       51.58       48.17     10.08 o
  -6   4   7       10.17        3.37      4.26 o
  -4   4   7       60.93       68.80      8.76 o
  -2   4   7      163.02      177.88     19.56 o
   0   4   7      525.89      558.78     34.95 o
   2   4   7       11.06       13.52      8.32 o
   4   4   7       80.07       84.69     13.24 o
   6   4   7      229.46      213.28     17.82 o
   8   4   7       94.92       82.27     13.06 o
  10   4   7      159.74      194.29     30.22 o
  12   4   7       40.41       17.09      8.25 o
  14   4   7       89.59       81.08     15.06 o
  16   4   7       20.84       12.84     10.00 o
 -15   5   7        0.67        2.22      6.84 o
 -13   5   7       19.06        8.44      7.73 o
 -11   5   7       14.06        9.40     14.19 o
  -9   5   7        6.60       11.10      8.11 o
  -7   5   7       29.77       35.51     11.17 o
  -5   5   7      224.71      260.27     26.02 o
  -3   5   7      428.30      472.96     35.64 o
  -1   5   7       42.60       38.30     10.29 o
   1   5   7      292.46      317.21     29.40 o
   3   5   7      384.62      420.73     33.69 o
   5   5   7       13.59        7.72      9.34 o
   7   5   7      232.51      307.23     27.22 o
   9   5   7      163.92      133.15     55.04 o
  11   5   7       15.03       23.31      7.16 o
  13   5   7        0.04        0.79      3.76 o
  -8   6   7        4.65       -3.03      7.00 o
  -6   6   7        2.67        1.09      7.02 o
  -4   6   7        5.42       -0.08      8.24 o
  -2   6   7       12.57       25.63     12.22 o
   0   6   7        3.13       -7.21      7.21 o
   2   6   7        2.45        5.67      8.94 o
   4   6   7        2.01       17.88     11.73 o
   6   6   7       34.45       30.13     11.31 o
   8   6   7        4.28        9.59      8.30 o
 -22   0   8       83.89       58.27     13.57 o
 -20   0   8      144.83      167.39     27.64 o
 -18   0   8      302.72      358.66     30.58 o
 -16   0   8      122.38      120.24     19.15 o
 -14   0   8      109.53      127.72     16.57 o
 -12   0   8      189.16      187.36     25.68 o
 -10   0   8      154.76      121.31     13.91 o
  -8   0   8     3836.03     3792.52     76.26 o
  -6   0   8      160.19      134.53     10.46 o
  -4   0   8     3654.70     4301.22    159.10 o
  -2   0   8      765.42      777.96     32.37 o
   0   0   8     9083.80     9517.85    206.30 o
   2   0   8      444.58      403.21     34.81 o
   4   0   8       18.82       15.11     11.77 o
   6   0   8      604.09      558.77     32.77 o
   8   0   8     2593.98     2770.54     83.15 o
  10   0   8     2472.59     2124.95     98.68 o
  12   0   8      373.49      404.90     54.89 o
  14   0   8      539.29      458.28     45.36 o
  16   0   8      709.04      746.61     60.72 o
  18   0   8      169.01      166.36     28.48 o
  20   0   8        7.14       -1.34      9.34 o
  22   0   8        2.07        0.04      5.06 o
 -21   1   8       60.70       97.87     20.09 o
 -19   1   8       15.46       27.84      9.88 o
 -17   1   8      311.21      292.83     18.16 o
 -15   1   8        0.10       -0.48      4.40 o
 -13   1   8      107.63      104.72      8.54 o
 -11   1   8       14.38        4.92      6.42 o
  -9   1   8     1157.04     1180.03     35.07 o
  -7   1   8     3976.83     4083.39     56.44 o
  -5   1   8     7372.64     7795.52    118.35 o
  -3   1   8     1067.99     1153.04     29.96 o
  -1   1   8     3114.46     3148.41     70.45 o
   1   1   8      636.68      643.92     47.83 o
   3   1   8     3332.19     3259.28    143.97 o
   5   1   8     3054.00     3111.83     59.56 o
   7   1   8     1107.64     1212.85     36.98 o
   9   1   8     2392.87     2386.46     68.66 o
  11   1   8      144.49      146.75     17.96 o
  13   1   8      706.52      742.15     32.37 o
  15   1   8       83.26      139.88     18.95 o
  17   1   8      187.94      229.63     38.70 o
  19   1   8      440.21      480.28     32.13 o
  21   1   8        7.71        1.39      3.62 o
 -22   2   8       48.85       47.46      8.21 o
 -20   2   8       17.34       11.40      9.38 o
 -18   2   8       88.75      102.87     11.85 o
 -16   2   8        0.63        1.43      5.82 o
 -14   2   8      297.37      307.43     24.81 o
 -12   2   8       52.39       56.22      6.37 o
 -10   2   8      377.71      387.82     24.48 o
  -8   2   8      365.87      392.98     20.10 o
  -6   2   8        7.18        4.78      4.58 o
  -4   2   8      387.63      351.99     28.61 o
  -2   2   8       27.37       29.75      6.38 o
   0   2   8     3104.13     3283.90     83.10 o
   2   2   8     2438.20     2564.30     75.85 o
   4   2   8     1024.07     1120.33     51.12 o
   6   2   8        2.15        7.97      8.23 o
   8   2   8      340.14      360.44     47.73 o
  10   2   8      253.02      196.67     36.62 o
  12   2   8       12.10       21.24     13.55 o
  14   2   8       89.56      106.51     15.51 o
  16   2   8       15.42        8.64      6.82 o
  18   2   8      110.61       97.29     13.98 o
  20   2   8        2.76       -9.68      9.68 o
 -19   3   8       16.73       15.81     11.06 o
 -17   3   8        0.44        7.28     10.30 o
 -15   3   8       59.75       57.77      8.60 o
 -13   3   8        0.07       -3.48      7.11 o
 -11   3   8       37.86       50.56      7.45 o
  -9   3   8      391.17      392.01     21.69 o
  -7   3   8       91.95       99.35     20.20 o
  -5   3   8       12.44        6.73     17.64 o
  -3   3   8      248.58      274.41     29.10 o
  -1   3   8      273.63      305.39     45.82 o
   1   3   8       30.04       43.11     19.44 o
   3   3   8      590.72      517.11     38.02 o
   5   3   8      165.64      148.49     29.55 o
   7   3   8      329.25      261.66     43.90 o
   9   3   8       40.14       27.94     13.65 o
  11   3   8       48.12       33.48     14.59 o
  13   3   8      218.98      211.94     24.16 o
  15   3   8      503.18      500.87     50.66 o
  17   3   8       73.18       47.74     15.83 o
  19   3   8       17.30       -2.00      6.45 o
 -18   4   8        1.17       -0.38      5.43 o
 -16   4   8       55.60       34.55      9.34 o
 -14   4   8      220.18      265.22     24.04 o
 -12   4   8      103.72      103.60     13.08 o
 -10   4   8      249.04      242.23     20.96 o
  -8   4   8      105.17       97.26     10.67 o
  -6   4   8       12.90       22.34      8.31 o
  -4   4   8       51.13       42.41      7.09 o
  -2   4   8       15.98        4.31      5.01 o
   0   4   8      327.47      320.47     21.77 o
   2   4   8      375.25      367.17     23.53 o
   4   4   8       62.83       49.23     11.20 o
   6   4   8      523.37      511.93     35.01 o
   8   4   8      645.65      632.96     38.16 o
  10   4   8       94.51       83.24     20.54 o
  12   4   8        1.94       13.96      7.92 o
  14   4   8        6.31        7.69     11.52 o
  16   4   8        0.91       -0.74      7.30 o
 -15   5   8       66.22       45.95     12.47 o
 -13   5   8       10.30       -8.85      8.85 o
 -11   5   8        1.28        7.35      9.30 o
  -9   5   8       36.95       31.31      9.23 o
  -7   5   8      292.36      309.46     30.74 o
  -5   5   8        9.78       10.35      5.76 o
  -3   5   8      369.48      392.16     48.98 o
  -1   5   8        0.85        2.46      8.36 o
   1   5   8       31.94       37.10     11.53 o
   3   5   8      112.70      130.76     19.32 o
   5   5   8      171.20      214.69     24.52 o
   7   5   8        4.43       -3.30      6.97 o
   9   5   8      140.95      177.45     29.23 o
  11   5   8        3.83       10.12      5.71 o
  13   5   8       16.48        3.23      9.88 o
  -8   6   8        9.16       12.96      8.04 o
  -6   6   8        2.85       -9.74      9.74 o
  -4   6   8      131.07      154.02     27.30 o
  -2   6   8       52.38       53.33     16.54 o
   0   6   8       11.68        8.40     12.44 o
   2   6   8       41.32       49.15     10.47 o
   4   6   8        2.44       -1.96      6.46 o
   6   6   8       17.56       27.13     12.31 o
   8   6   8        4.00        3.90      6.43 o
 -21   1   9      167.91      156.41     34.52 o
 -19   1   9      218.44      241.45     27.07 o
 -17   1   9      135.58      148.31     12.90 o
 -15   1   9      266.93      293.68     18.16 o
 -13   1   9        0.20        0.85      3.77 o
 -11   1   9       59.84       52.81      8.54 o
  -9   1   9       60.47       55.34      8.14 o
  -7   1   9       94.46      110.39     10.93 o
  -5   1   9     1002.10     1021.77     31.22 o
  -3   1   9     4956.69     5266.58     74.38 o
  -1   1   9      277.19      322.75     18.77 o
   1   1   9     1641.45     1717.79     46.81 o
   3   1   9      320.92      327.18     31.74 o
   5   1   9      214.19      220.24     14.53 o
   7   1   9      976.16      973.45     29.16 o
   9   1   9     1340.31     1408.97     53.52 o
  11   1   9       32.16       19.12      8.16 o
  13   1   9      486.24      457.23     25.34 o
  15   1   9      453.74      485.66     33.93 o
  17   1   9      278.68      301.59     26.68 o
  19   1   9      124.37      146.75     17.26 o
  21   1   9        3.01        3.35      4.17 o
 -20   2   9       52.25       69.41     11.56 o
 -18   2   9      123.53      124.77     22.66 o
 -16   2   9        3.06        0.75      3.79 o
 -14   2   9      843.82      839.89     33.96 o
 -12   2   9       64.47       37.66      9.18 o
 -10   2   9      341.39      341.69     26.91 o
  -8   2   9      123.32       95.03     11.39 o
  -6   2   9      710.06      725.90     33.92 o
  -4   2   9     1324.22     1329.89     57.32 o
  -2   2   9      291.50      347.57     21.10 o
   0   2   9      379.83      320.12     25.48 o
   2   2   9       11.90        8.82      6.32 o
   4   2   9      709.17      697.89     41.64 o
   6   2   9      856.17      843.52     69.71 o
   8   2   9      308.63      309.25     45.15 o
  10   2   9       29.04        4.33     11.94 o
  12   2   9       80.38       48.60     13.66 o
  14   2   9      444.99      404.27     31.00 o
  16   2   9      143.75      139.89     17.99 o
  18   2   9       21.54       22.26     17.34 o
  20   2   9       17.93        0.21      6.17 o
 -19   3   9        2.28       -7.74      8.92 o
 -17   3   9       48.94       71.43     12.48 o
 -15   3   9       64.46       58.73      8.37 o
 -13   3   9        0.11       -1.62      5.66 o
 -11   3   9       19.67       37.28      8.17 o
  -9   3   9       14.73       13.65     12.60 o
  -7   3   9      123.85      157.99     25.48 o
  -5   3   9      113.41      113.97     19.79 o
  -3   3   9      190.13      162.10     22.88 o
  -1   3   9     1751.98     1685.83    108.44 o
   1   3   9      360.69      269.93     42.15 o
   3   3   9      129.41      112.42     19.31 o
   5   3   9      165.38      105.07     25.94 o
   7   3   9       10.45       66.91     25.18 o
   9   3   9        2.36       -6.67     10.59 o
  11   3   9        1.68       -2.21     16.80 o
  13   3   9      290.38      302.55     27.27 o
  15   3   9      117.87      144.30     22.81 o
  17   3   9        2.57        0.56      8.40 o
  19   3   9       19.56       13.01      8.39 o
 -18   4   9        6.36       17.16      6.55 o
 -16   4   9        0.08       -8.55      8.55 o
 -14   4   9        2.92        0.39      4.84 o
 -12   4   9      188.75      197.91     15.45 o
 -10   4   9       33.31       42.22      7.53 o
  -8   4   9       22.11       16.12      5.78 o
  -6   4   9      338.67      375.16     18.31 o
  -4   4   9        8.47       10.00      5.71 o
  -2   4   9      311.28      295.83     20.89 o
   0   4   9      249.02      213.78     17.60 o
   2   4   9      206.41      197.74     21.82 o
   4   4   9      458.50      459.34     33.06 o
   6   4   9        6.57        5.32     13.28 o
   8   4   9        5.49        2.82      7.81 o
  10   4   9      137.78      129.19     25.80 o
  12   4   9      480.61      536.72     35.10 o
  14   4   9       21.83       24.17     11.96 o
  16   4   9       48.51       21.81     10.71 o
 -13   5   9       20.88        9.89      4.64 o
 -11   5   9        3.81        3.59      5.45 o
  -9   5   9       36.22       18.34      6.89 o
  -7   5   9       41.05       41.79     15.19 o
  -5   5   9        1.75        2.05      7.06 o
  -3   5   9        2.75       -3.04      6.20 o
  -1   5   9      113.26      122.67     13.71 o
   1   5   9       69.57       76.52     12.67 o
   3   5   9       44.14       56.63     11.61 o
   5   5   9       19.70       21.67     12.15 o
   7   5   9        3.11        5.06      9.28 o
   9   5   9       89.52      114.59     23.53 o
  11   5   9        5.82       10.40      5.40 o
  13   5   9       16.94        2.32      3.30 o
  -8   6   9        0.28        8.11      7.19 o
  -6   6   9        5.24       -0.03      8.74 o
  -4   6   9        0.00        6.83      9.61 o
  -2   6   9       11.65       15.45     11.47 o
   0   6   9        1.47       -4.71      6.44 o
   2   6   9        0.02       -6.89      8.00 o
   4   6   9        0.01       -8.70     10.91 o
   6   6   9       37.80       52.92     14.38 o
   8   6   9        9.94       -5.33      7.42 o
 -22   0  10       15.37       13.92      7.66 o
 -20   0  10       23.32       23.85      7.86 o
 -18   0  10       57.74       55.27     11.93 o
 -16   0  10      851.32      952.74     47.97 o
 -14   0  10       38.22       57.20     12.80 o
 -12   0  10        2.84        3.25      8.44 o
 -10   0  10      179.09      233.93     26.37 o
  -8   0  10       53.68       67.32     19.32 o
  -6   0  10     6117.52     6494.46    129.65 o
  -4   0  10     1137.48     1469.67     52.03 o
  -2   0  10     5975.84     6130.91    250.42 o
   0   0  10     9342.38     9683.79    155.36 o
   2   0  10        1.64        7.27      4.54 o
   4   0  10      243.14      236.46     23.89 o
   6   0  10      254.43      248.73     32.40 o
   8   0  10     1847.95     1941.09     73.81 o
  10   0  10        2.01       -3.47      5.83 o
  12   0  10      327.22      399.12     56.01 o
  14   0  10     2553.26     2721.74    116.71 o
  16   0  10       15.13       -0.41      9.08 o
  18   0  10       42.05       41.03     14.38 o
  20   0  10      163.66      218.12     28.33 o
 -21   1  10        2.90        0.48      5.02 o
 -19   1  10      114.42      108.94     12.28 o
 -17   1  10      117.27      113.09     13.17 o
 -15   1  10      155.44      153.90     13.24 o
 -13   1  10       11.31       10.42      4.16 o
 -11   1  10      105.92      114.21     13.95 o
  -9   1  10     1446.54     1503.32     53.51 o
  -7   1  10       98.20      142.14     13.15 o
  -5   1  10      135.21      132.57     15.95 o
  -3   1  10       15.49       10.52      5.62 o
  -1   1  10     1825.56     1923.24     32.60 o
   1   1  10     5436.83     5384.88     76.48 o
   3   1  10       79.68       74.49     17.08 o
   5   1  10     5637.89     5728.44     90.22 o
   7   1  10     1392.13     1355.15     40.15 o
   9   1  10      112.83      133.23     30.76 o
  11   1  10     1023.83      885.58     56.03 o
  13   1  10      106.83       96.83     12.47 o
  15   1  10      362.26      375.61     29.66 o
  17   1  10      163.71      183.00     28.81 o
  19   1  10       93.28       84.70     12.42 o
  21   1  10        0.07       -3.92      4.11 o
 -20   2  10       21.37       22.37      5.43 o
 -18   2  10        3.58        1.91      8.69 o
 -16   2  10        4.31        7.78      6.34 o
 -14   2  10        0.07       -2.80      4.84 o
 -12   2  10        7.06       11.37      5.15 o
 -10   2  10       58.51       70.21     15.13 o
  -8   2  10      247.10      247.58     22.13 o
  -6   2  10     1194.49     1198.79     45.71 o
  -4   2  10       60.98       54.02     13.93 o
  -2   2  10      805.29      731.59     38.36 o
   0   2  10      175.87      181.37     19.79 o
   2   2  10       90.51      101.41     10.75 o
   4   2  10      691.12      761.53     45.67 o
   6   2  10        0.01       -1.89     11.03 o
   8   2  10        9.32       -9.47     19.51 o
  10   2  10     1458.51     1337.82    102.65 o
  12   2  10      799.91      777.66     42.24 o
  14   2  10       93.59       88.00     15.54 o
  16   2  10       12.95        8.18      5.93 o
  18   2  10       83.36       73.43     26.42 o
  20   2  10       37.19       30.04     11.10 o
 -19   3  10       22.33       16.15      6.15 o
 -17   3  10       10.15        7.05      6.95 o
 -15   3  10      166.18      161.12     15.37 o
 -13   3  10        8.87        1.15      5.20 o
 -11   3  10        3.66        5.14      4.19 o
  -9   3  10       49.79       55.10     11.87 o
  -7   3  10      135.50      135.69     23.11 o
  -5   3  10     1531.31     1611.23     76.01 o
  -3   3  10       11.50        8.61     12.96 o
  -1   3  10      159.79      193.71     39.41 o
   1   3  10      321.51      349.43     49.80 o
   3   3  10      278.17      230.79     27.33 o
   5   3  10        8.30        4.92     12.29 o
   7   3  10       64.41       57.58     12.96 o
   9   3  10       70.83       69.22     22.63 o
  11   3  10      354.25      350.88     43.22 o
  13   3  10       52.59       54.28     12.92 o
  15   3  10        6.62       -0.44     11.22 o
  17   3  10       80.32       76.37     17.54 o
  19   3  10       29.86        5.75      5.89 o
 -18   4  10       30.66       39.29     10.62 o
 -16   4  10       36.81       38.75     13.44 o
 -14   4  10       91.30       80.27     23.41 o
 -12   4  10        0.59        0.09      5.35 o
 -10   4  10       10.24       11.11      5.25 o
  -8   4  10       11.13       12.40      4.64 o
  -6   4  10       80.72       72.21      9.67 o
  -4   4  10       23.32       20.43      8.11 o
  -2   4  10       88.02       96.20     12.41 o
   0   4  10      460.97      455.39     26.33 o
   2   4  10       71.99       65.90     10.99 o
   4   4  10      214.48      213.26     23.94 o
   6   4  10       98.50       93.47     23.12 o
   8   4  10        0.72       -8.05      8.96 o
  10   4  10      168.11      184.93     30.83 o
  12   4  10      397.67      445.50     31.64 o
  14   4  10       51.77       62.60     11.91 o
  16   4  10       15.80       13.93      8.69 o
 -13   5  10       25.17       11.18     21.16 o
 -11   5  10        7.03        6.65      7.08 o
  -9   5  10       52.73       29.73      9.92 o
  -7   5  10        4.64        7.90      6.68 o
  -5   5  10       21.87       26.57      7.94 o
  -3   5  10       57.68       55.55      9.54 o
  -1   5  10       51.87       78.25     12.57 o
   1   5  10       11.96       10.33      6.54 o
   3   5  10       35.13       38.29     10.37 o
   5   5  10      433.37      541.12     48.48 o
   7   5  10      162.18      191.85     32.99 o
   9   5  10       94.28      117.22     22.53 o
  11   5  10        1.14       -2.11      4.70 o
  13   5  10       39.23        6.61      5.88 o
  -8   6  10        3.23       -5.03      8.02 o
  -6   6  10        4.39       -6.53      8.59 o
  -4   6  10        0.11       -4.52     11.02 o
  -2   6  10       33.69       24.08     12.68 o
   0   6  10       11.32       11.68      6.08 o
   2   6  10        0.46      -11.57     11.57 o
   4   6  10        7.04        6.09      7.36 o
   6   6  10       18.73       18.89      8.11 o
 -21   1  11        1.43        0.79      6.78 o
 -19   1  11      122.78       98.63     14.04 o
 -17   1  11      828.75      877.64     28.45 o
 -15   1  11       15.23       10.72      4.88 o
 -13   1  11        0.14        0.84      8.18 o
 -11   1  11      352.76      366.58     28.82 o
  -9   1  11      540.90      561.40     32.95 o
  -7   1  11     1040.29     1086.56     36.81 o
  -5   1  11      417.43      381.46     23.67 o
  -3   1  11     6050.58     6375.91    105.85 o
  -1   1  11      889.91      867.16     26.22 o
   1   1  11    12176.87    12264.96    119.41 o
   3   1  11      804.29      802.31     61.01 o
   5   1  11     4457.54     4769.65     83.18 o
   7   1  11       16.82       13.90      4.81 o
   9   1  11      567.71      492.02     57.43 o
  11   1  11      268.29      208.40     38.88 o
  13   1  11      897.48      919.50     63.73 o
  15   1  11      343.96      388.69     33.51 o
  17   1  11        4.35       13.74      8.31 o
  19   1  11        0.91       -0.90      7.21 o
  21   1  11        5.47        3.47      3.53 o
 -20   2  11       36.27       24.90     19.89 o
 -18   2  11      247.74      268.06     24.34 o
 -16   2  11       36.84       24.52      6.95 o
 -14   2  11      790.78      781.13     32.94 o
 -12   2  11      413.30      398.35     22.30 o
 -10   2  11      349.96      324.28     34.03 o
  -8   2  11       27.64       14.97      6.64 o
  -6   2  11    10339.93    10874.86    164.62 o
  -4   2  11      415.54      389.70     33.14 o
  -2   2  11    11987.49    12352.69    468.53 o
   0   2  11        2.42        5.04      4.57 o
   2   2  11     5041.23     5260.13    138.50 o
   4   2  11      348.42      370.48     22.00 o
   6   2  11     2235.47     2161.44    120.00 o
   8   2  11     3567.25     3450.01    162.44 o
  10   2  11       63.79       71.34     13.13 o
  12   2  11      197.22      215.48     24.51 o
  14   2  11       15.81       10.66      8.62 o
  16   2  11        0.05       -6.36      6.36 o
  18   2  11        0.98        6.27      7.65 o
  20   2  11       27.71       12.88      5.09 o
 -19   3  11        0.89        4.79      5.07 o
 -17   3  11        6.05       -5.23      6.71 o
 -15   3  11       16.76       10.22     12.07 o
 -13   3  11       10.45       20.18      5.91 o
 -11   3  11       80.27       69.19      9.09 o
  -9   3  11      104.20      128.66     17.12 o
  -7   3  11        0.34        7.24     14.11 o
  -5   3  11       55.94       62.74     17.70 o
  -3   3  11      535.74      551.31     64.84 o
  -1   3  11      163.75      169.05     34.90 o
   1   3  11       27.43        2.10     14.93 o
   3   3  11      198.52      197.37     26.04 o
   5   3  11       29.00       44.89     20.80 o
   7   3  11        0.63       37.20     19.22 o
   9   3  11       52.21       48.07     23.34 o
  11   3  11      218.43      160.87     28.63 o
  13   3  11       35.55       40.73     16.56 o
  15   3  11        5.04       -3.68      7.22 o
  17   3  11       15.89        6.63      6.78 o
 -16   4  11        4.35       -9.28      9.79 o
 -14   4  11        0.15       -9.28     11.80 o
 -12   4  11        5.31       -6.75      9.05 o
 -10   4  11      226.05      218.19     18.78 o
  -8   4  11       29.12       29.42      6.90 o
  -6   4  11        2.79        5.46      4.77 o
  -4   4  11      144.66      119.95     14.20 o
  -2   4  11      621.14      646.69     31.48 o
   0   4  11      242.18      264.50     20.51 o
   2   4  11      728.47      667.12     99.12 o
   4   4  11       87.84      104.10     16.30 o
   6   4  11      128.21      115.68     24.67 o
   8   4  11       43.80       26.07     10.70 o
  10   4  11      179.77      164.04     20.28 o
  12   4  11      233.18      235.73     23.02 o
  14   4  11       26.27       18.84      7.15 o
  16   4  11       13.20        4.79      5.49 o
 -13   5  11       19.44        8.24      6.66 o
 -11   5  11      101.96       95.09     14.44 o
  -9   5  11        4.89        9.80      7.88 o
  -7   5  11       15.38       14.23      7.18 o
  -5   5  11       63.52       53.69      9.41 o
  -3   5  11       19.08       14.24      7.08 o
  -1   5  11      102.63       89.41     12.96 o
   1   5  11        2.69       -2.95      6.30 o
   3   5  11      266.53      321.52     22.74 o
   5   5  11       82.28       81.41     15.24 o
   7   5  11        8.14        9.28     10.83 o
   9   5  11      234.36      264.10     23.48 o
  11   5  11        0.06        9.79      4.58 o
  13   5  11       19.10        9.68      6.24 o
  -8   6  11       26.65       35.69     11.00 o
  -6   6  11        0.10       17.12     10.65 o
  -4   6  11        0.40       11.45      9.33 o
  -2   6  11        1.39        8.04      8.19 o
   0   6  11        0.04       -4.37     13.96 o
   2   6  11        0.88        3.87      6.47 o
   4   6  11       15.09       32.62     11.83 o
   6   6  11        7.79        4.18      5.45 o
 -22   0  12       15.74       18.18      7.93 o
 -20   0  12        4.02       11.69      8.60 o
 -18   0  12      400.84      383.08     33.56 o
 -16   0  12       98.96      119.74     17.96 o
 -14   0  12       60.34       71.16     20.30 o
 -12   0  12      343.94      305.06     51.39 o
 -10   0  12      280.85      256.48     42.69 o
  -8   0  12     1295.12     1446.70     92.84 o
  -6   0  12       81.77      111.21     16.28 o
  -4   0  12      192.16      254.13     24.13 o
  -2   0  12     6392.31     6705.38    187.70 o
   0   0  12     6591.00     6932.21     93.65 o
   2   0  12     4298.52     4350.42     70.51 o
   4   0  12      444.47      469.01     27.39 o
   6   0  12      155.29      174.10     31.33 o
   8   0  12       40.78       27.63      9.82 o
  10   0  12      307.25      289.90     51.60 o
  12   0  12      492.53      509.59     26.46 o
  14   0  12     1288.03     1404.35     83.06 o
  16   0  12      507.86      565.13     52.59 o
  18   0  12       34.06       49.38     16.47 o
  20   0  12      138.13      128.65     20.17 o
 -21   1  12       63.76       57.16      9.67 o
 -19   1  12        1.96        5.97      7.35 o
 -17   1  12      232.11      230.83     16.43 o
 -15   1  12       43.25       48.94      7.12 o
 -13   1  12        0.17       -4.50      6.00 o
 -11   1  12        9.90       -2.90      6.68 o
  -9   1  12      859.64      967.21     44.67 o
  -7   1  12      940.15      985.17     41.85 o
  -5   1  12     8346.10     8498.34    133.77 o
  -3   1  12      926.30      988.32     47.40 o
  -1   1  12      604.01      627.46     23.27 o
   1   1  12      378.10      503.43     17.92 o
   3   1  12      115.69      104.50     24.41 o
   5   1  12        7.29       12.63      5.02 o
   7   1  12     1147.01     1212.41     41.22 o
   9   1  12      178.03      170.17     19.29 o
  11   1  12        9.04       20.38      6.54 o
  13   1  12      926.50      913.14     37.61 o
  15   1  12       80.49       64.64     10.23 o
  17   1  12      156.24      148.42     20.82 o
  19   1  12        5.54       -0.74     14.09 o
 -20   2  12       22.63       26.76      8.52 o
 -18   2  12       62.86       66.74     13.09 o
 -16   2  12        2.89        0.49      5.64 o
 -14   2  12       33.24       36.55      7.74 o
 -12   2  12      195.71      195.08     20.04 o
 -10   2  12       18.51       14.73     13.42 o
  -8   2  12      227.55      263.01     23.75 o
  -6   2  12     4699.86     4656.80    127.70 o
  -4   2  12     5303.72     5405.16    196.47 o
  -2   2  12     2428.34     2397.59    101.58 o
   0   2  12        3.35       -3.53      4.51 o
   2   2  12     2484.48     2330.31     57.89 o
   4   2  12      477.78      475.27     26.05 o
   6   2  12     1523.38     1615.18    105.17 o
   8   2  12      124.59      127.59     32.21 o
  10   2  12       31.89       12.13      8.05 o
  12   2  12       88.66       66.13     13.71 o
  14   2  12      688.08      755.86     43.31 o
  16   2  12        0.70        0.17     19.87 o
  18   2  12       10.71        3.01     11.57 o
 -19   3  12       10.90       18.19      8.34 o
 -17   3  12       59.62       44.98     28.85 o
 -15   3  12        0.28        6.14      7.89 o
 -13   3  12        0.05       -0.24      5.02 o
 -11   3  12      197.95      185.55     27.39 o
  -9   3  12      122.66      104.91     12.77 o
  -7   3  12        0.38        8.28     10.76 o
  -5   3  12      224.33      236.91     43.47 o
  -3   3  12      527.00      562.36     67.88 o
  -1   3  12      298.83      344.05     53.49 o
   1   3  12       24.22       10.86     15.50 o
   3   3  12      145.58      117.38     20.95 o
   5   3  12       54.92       39.19     17.78 o
   7   3  12      293.42      317.20     39.15 o
   9   3  12       19.81       45.07     19.61 o
  11   3  12        5.16      -10.68     14.22 o
  13   3  12       32.04       39.57     11.00 o
  15   3  12        4.86       -0.89      5.55 o
  17   3  12        4.12      -11.35     11.35 o
 -16   4  12        0.07      -10.52     10.52 o
 -14   4  12       25.65       17.00     13.00 o
 -12   4  12       96.39       76.56     29.98 o
 -10   4  12      193.99      207.67     18.04 o
  -8   4  12       97.29       98.32     16.65 o
  -6   4  12      871.53      862.09     45.82 o
  -4   4  12      291.48      313.02     27.52 o
  -2   4  12      727.58      766.44     34.54 o
   0   4  12      466.19      489.30     28.22 o
   2   4  12      753.34      809.49     45.06 o
   4   4  12      371.90      394.26     31.76 o
   6   4  12       59.27       66.68     19.26 o
   8   4  12      210.78      202.80     32.89 o
  10   4  12       10.48       24.97      9.54 o
  12   4  12        7.24        1.14     12.16 o
  14   4  12        1.80        2.05      6.80 o
  16   4  12        2.84        9.56      6.45 o
 -13   5  12       87.28       53.90     33.86 o
 -11   5  12       50.67       30.40     15.71 o
  -9   5  12        2.62       17.70      7.94 o
  -7   5  12        7.32       13.14      8.80 o
  -5   5  12       23.35       36.43     11.12 o
  -3   5  12        6.17       -1.95      5.17 o
  -1   5  12       60.77       86.04     12.92 o
   1   5  12       38.54       42.48      9.43 o
   3   5  12      102.39      114.24     13.91 o
   5   5  12      156.42      182.46     33.56 o
   7   5  12      152.10      201.83     31.79 o
   9   5  12       78.55      107.09     15.19 o
  11   5  12        9.01       -4.80      5.54 o
  -6   6  12        0.00        0.20      7.16 o
  -4   6  12        0.15       -7.26      7.26 o
  -2   6  12        0.01       -7.88      9.72 o
   0   6  12        1.73        8.34      5.44 o
   2   6  12       12.11       35.71     12.00 o
   4   6  12        3.52        8.53      7.11 o
 -21   1  13       10.25       16.73      9.31 o
 -19   1  13       53.28       44.40     12.77 o
 -17   1  13      241.87      240.76     16.08 o
 -15   1  13      176.32      183.71     17.18 o
 -13   1  13      443.74      542.38     47.03 o
 -11   1  13      325.29      354.85     37.25 o
  -9   1  13     2484.03     2494.07     93.32 o
  -7   1  13      234.86      252.72     21.73 o
  -5   1  13       68.98       84.28     12.99 o
  -3   1  13        5.12        2.93      7.51 o
  -1   1  13      328.24      371.76     18.77 o
   1   1  13    10398.28    11647.06    121.06 o
   3   1  13      841.81      940.90     26.89 o
   5   1  13       19.71       15.52      8.49 o
   7   1  13       13.70       11.39      7.53 o
   9   1  13      469.31      385.78     29.01 o
  11   1  13       17.19       24.49      5.85 o
  13   1  13      673.75      665.25     39.56 o
  15   1  13       44.66       34.27      6.20 o
  17   1  13        0.01       -2.33      7.11 o
  19   1  13        1.94       -1.26      4.95 o
 -20   2  13       14.25        5.60      5.50 o
 -18   2  13      233.94      193.55     20.53 o
 -16   2  13        2.84       -0.43      5.90 o
 -14   2  13       34.49       31.77      7.27 o
 -12   2  13       15.18       14.25      8.29 o
 -10   2  13       63.62       56.67     11.06 o
  -8   2  13      402.78      397.67     30.06 o
  -6   2  13     2263.89     2368.49    129.57 o
  -4   2  13     1256.97     1355.84     96.89 o
  -2   2  13      128.40      148.21     39.43 o
   0   2  13      907.48      916.45     34.82 o
   2   2  13      343.00      285.73     20.16 o
   4   2  13       43.35       35.71      7.69 o
   6   2  13      390.81      367.19     51.33 o
   8   2  13      190.06      129.47     31.44 o
  10   2  13       19.28        9.62      5.89 o
  12   2  13      686.20      730.46     43.16 o
  14   2  13        1.73        3.34      8.80 o
  16   2  13        0.25        1.87      5.12 o
  18   2  13        3.54        4.33      5.13 o
 -19   3  13        6.59        0.14      6.04 o
 -17   3  13       70.01       74.05     13.72 o
 -15   3  13        2.77        5.74      8.35 o
 -13   3  13       39.36       24.70      6.30 o
 -11   3  13        2.28        2.51     11.53 o
  -9   3  13       74.59       56.66     16.14 o
  -7   3  13        2.42       -5.74      8.83 o
  -5   3  13       19.88       56.94     28.01 o
  -3   3  13      111.36       97.26     29.92 o
  -1   3  13      145.25      111.01     36.35 o
   1   3  13       49.55       82.89     28.46 o
   3   3  13      615.43      517.94     44.48 o
   5   3  13        0.73      -11.17     11.17 o
   7   3  13      133.32      151.03     28.82 o
   9   3  13       59.81       64.72     23.49 o
  11   3  13        0.14       -5.00      7.84 o
  13   3  13       21.84       20.96      8.54 o
  15   3  13        1.48       -1.65      6.84 o
  17   3  13       29.01       13.01      9.34 o
 -16   4  13        5.23       -7.76      9.41 o
 -14   4  13       58.25       48.95     14.50 o
 -12   4  13       19.80       24.40     13.89 o
 -10   4  13      223.07      217.12     18.53 o
  -8   4  13       21.54       25.65      8.03 o
  -6   4  13      194.17      189.40     21.63 o
  -4   4  13      128.86      106.37     16.10 o
  -2   4  13      973.04     1004.77     40.02 o
   0   4  13       27.30       21.69      7.31 o
   2   4  13      665.03      643.67     40.75 o
   4   4  13       40.25       45.21     11.42 o
   6   4  13      374.22      378.08     45.24 o
   8   4  13        6.92       12.06     11.41 o
  10   4  13        5.22        4.13      7.07 o
  12   4  13       17.14       11.69     10.52 o
  14   4  13        1.72        4.80      5.59 o
 -13   5  13        6.92       25.98      8.85 o
 -11   5  13        0.22       -1.78      5.09 o
  -9   5  13        0.05        1.17      6.07 o
  -7   5  13       31.44       60.24     23.52 o
  -5   5  13       91.64       97.02     15.69 o
  -3   5  13       10.15       11.88      6.89 o
  -1   5  13      123.89      111.96     13.72 o
   1   5  13        0.72        0.97      6.95 o
   3   5  13      233.52      240.37     20.15 o
   5   5  13      206.21      230.26     22.96 o
   7   5  13       81.81      118.25     24.26 o
   9   5  13       27.96       26.27      7.99 o
  11   5  13       27.10        6.29      9.41 o
  -6   6  13        1.46        2.85      7.54 o
  -4   6  13        5.63        0.94      6.82 o
  -2   6  13        0.01        0.96      7.76 o
   0   6  13        5.62       14.58      9.09 o
   2   6  13       29.35       39.46     11.34 o
   4   6  13       16.54       10.79      6.83 o
 -22   0  14       27.53       15.14      6.22 o
 -20   0  14        4.30       11.56      7.05 o
 -18   0  14      258.53      239.25     31.31 o
 -16   0  14       78.72       58.72     12.80 o
 -14   0  14      207.68      196.04     28.13 o
 -12   0  14      591.94      488.73     41.80 o
 -10   0  14     2428.73     2296.29    134.17 o
  -8   0  14      583.61      666.54     66.86 o
  -6   0  14       57.94       53.31     12.20 o
  -4   0  14     3701.46     4235.48    121.72 o
  -2   0  14     2426.47     2718.76    120.69 o
   0   0  14       51.18       37.98     11.97 o
   2   0  14        1.20       -0.03      4.06 o
   4   0  14     1976.90     1979.67     63.64 o
   6   0  14      941.45      907.42     61.45 o
   8   0  14      358.83      296.19     42.95 o
  10   0  14     1095.97     1158.16     72.95 o
  12   0  14      376.44      401.33     24.19 o
  14   0  14     1817.08     1802.83     94.65 o
  16   0  14      134.44      116.40     22.93 o
  18   0  14       20.91       14.81      9.60 o
  20   0  14       35.99       55.93     14.00 o
 -21   1  14       24.55       26.81      6.94 o
 -19   1  14       75.76       78.76     12.62 o
 -17   1  14       68.25       59.87      9.11 o
 -15   1  14      101.88       94.41     12.37 o
 -13   1  14      241.50      259.47     33.93 o
 -11   1  14       42.17       47.78     14.65 o
  -9   1  14     1672.56     1650.19     78.08 o
  -7   1  14       18.12        5.80      8.06 o
  -5   1  14      200.42      218.05     20.79 o
  -3   1  14     2538.43     2568.09    125.55 o
  -1   1  14     3785.18     4071.43    124.96 o
   1   1  14       19.49       33.76      5.77 o
   3   1  14     1220.39     1442.18     35.28 o
   5   1  14      804.99      847.78     36.27 o
   7   1  14       53.54       54.30     11.89 o
   9   1  14      469.41      437.70     62.65 o
  11   1  14     1105.06     1056.25     33.56 o
  13   1  14       20.30       22.98      7.39 o
  15   1  14       43.96       29.31      6.92 o
  17   1  14        5.24        6.74     13.85 o
  19   1  14        0.12        0.21      4.29 o
 -20   2  14       21.72       19.42      8.04 o
 -18   2  14      129.41      109.07     31.83 o
 -16   2  14       97.77       97.61     16.51 o
 -14   2  14       77.58       71.73      9.05 o
 -12   2  14      374.96      361.93     48.08 o
 -10   2  14       25.20       23.85      8.91 o
  -8   2  14     1179.96     1101.42     62.16 o
  -6   2  14     1046.62     1003.99     86.64 o
  -4   2  14     4492.07     4475.77    191.36 o
  -2   2  14      159.46      157.50     21.62 o
   0   2  14      642.72      682.16     31.18 o
   2   2  14      748.37      735.57     30.93 o
   4   2  14      762.44      787.04     36.00 o
   6   2  14      145.97      124.83     17.50 o
   8   2  14       28.18       41.25     11.04 o
  10   2  14       24.58       29.60      8.59 o
  12   2  14       40.28       38.06     12.00 o
  14   2  14       10.86       13.86      8.77 o
  16   2  14       25.70       31.60      8.75 o
  18   2  14       32.84       29.32     14.21 o
 -19   3  14        8.61        3.79      6.11 o
 -17   3  14       58.21       34.33     13.32 o
 -15   3  14       18.72       15.14      7.31 o
 -13   3  14        0.04       -5.70      5.70 o
 -11   3  14       89.15       81.38     13.43 o
  -9   3  14        1.62       -5.89      8.29 o
  -7   3  14      124.32      120.89     23.07 o
  -5   3  14        2.70        1.72     10.94 o
  -3   3  14      381.11      394.73     62.56 o
  -1   3  14      124.98      115.41     33.26 o
   1   3  14      482.27      433.97     62.92 o
   3   3  14       44.44       43.83      7.48 o
   5   3  14       29.84       32.79     13.93 o
   7   3  14      196.24      214.02     23.03 o
   9   3  14        0.01       -2.59      9.48 o
  11   3  14      219.17      234.53     54.85 o
  13   3  14       92.04       82.49     14.11 o
  15   3  14       27.18       25.36     13.69 o
  17   3  14        1.66       -5.90      5.90 o
 -16   4  14        0.07       -4.86      9.54 o
 -14   4  14        1.42        1.01      9.50 o
 -12   4  14       16.11       16.64     13.03 o
 -10   4  14        9.41       -9.65     10.30 o
  -8   4  14       75.95       75.83     10.78 o
  -6   4  14      139.33      125.01     18.23 o
  -4   4  14      203.86      215.78     23.68 o
  -2   4  14       32.04       23.62      8.03 o
   0   4  14       13.37       14.80      6.74 o
   2   4  14       77.44       68.32     14.12 o
   4   4  14        0.07        6.09     13.34 o
   6   4  14       15.31       -2.39     11.39 o
   8   4  14        1.03       -3.06     12.44 o
  10   4  14      281.95      273.70     51.69 o
  12   4  14       28.93       21.58      9.07 o
  14   4  14       18.37        6.57     11.60 o
 -13   5  14       20.21       25.32      8.36 o
 -11   5  14       20.14       13.12      6.55 o
  -9   5  14       16.72       19.95      9.20 o
  -7   5  14        0.86       -5.60      6.97 o
  -5   5  14       29.61       56.28     12.57 o
  -3   5  14        4.40        5.36      5.31 o
  -1   5  14       30.83       32.38      7.44 o
   1   5  14        7.72        7.91      5.66 o
   3   5  14       16.14       17.23      8.00 o
   5   5  14      145.98      170.04     20.13 o
   7   5  14        1.47       -0.57      6.76 o
   9   5  14       25.14       41.79      8.91 o
  11   5  14       11.98        7.72     12.14 o
  -4   6  14        6.03      -10.21     10.21 o
  -2   6  14        7.08       20.62     12.97 o
   0   6  14       10.71       15.51      8.79 o
   2   6  14        0.17        9.42      6.00 o
 -21   1  15       25.54       23.29      6.13 o
 -19   1  15       42.27       36.39     12.69 o
 -17   1  15      370.62      365.17     28.13 o
 -15   1  15       73.79       73.93      9.26 o
 -13   1  15      151.99      124.82     16.44 o
 -11   1  15       10.11       28.86     14.31 o
  -9   1  15       67.74       57.75     14.56 o
  -7   1  15      945.66      968.19     45.16 o
  -5   1  15        8.64       12.56      8.73 o
  -3   1  15      232.98      224.71     37.39 o
  -1   1  15       22.78       30.74      8.07 o
   1   1  15      190.99      193.32     12.73 o
   3   1  15      540.33      598.16     26.40 o
   5   1  15      554.53      551.86     30.68 o
   7   1  15      534.85      510.93     36.57 o
   9   1  15        0.02        6.35      5.40 o
  11   1  15        6.98       10.29      4.14 o
  13   1  15        2.58        7.36      5.61 o
  15   1  15        9.22        6.38      6.50 o
  17   1  15       29.45       24.22      7.42 o
  19   1  15       71.28       62.91     10.39 o
 -20   2  15        2.67        1.86      3.67 o
 -18   2  15        8.64        8.97      5.80 o
 -16   2  15        2.54       10.37      7.13 o
 -14   2  15      127.61      132.15     14.31 o
 -12   2  15      583.15      637.49     37.78 o
 -10   2  15       10.45        9.72      5.78 o
  -8   2  15      579.96      477.12     60.48 o
  -6   2  15      306.83      249.80     44.51 o
  -4   2  15      149.98      111.14     30.93 o
  -2   2  15        8.93       22.15      9.40 o
   0   2  15       83.03       85.84     11.12 o
   2   2  15       15.45       15.32      6.03 o
   4   2  15        0.71        1.09      4.98 o
   6   2  15        9.95       10.21      8.32 o
   8   2  15      144.20      122.20     10.53 o
  10   2  15      183.62      194.68     17.58 o
  12   2  15      115.76      126.34     20.00 o
  14   2  15        0.12        2.60      8.80 o
  16   2  15      136.03      115.20     15.36 o
  18   2  15        2.43        4.26      4.78 o
 -19   3  15        3.25       16.66      8.70 o
 -17   3  15        0.47       -2.96      5.83 o
 -15   3  15       66.44       58.03     16.03 o
 -13   3  15       59.37       81.54     14.71 o
 -11   3  15       86.75      105.28     24.18 o
  -9   3  15       24.57       12.68     13.62 o
  -7   3  15       27.96       32.69     16.28 o
  -5   3  15      367.16      368.76     41.39 o
  -3   3  15      177.54      171.65     27.79 o
  -1   3  15       64.15       77.53     19.99 o
   1   3  15        0.85        0.14      8.32 o
   3   3  15      393.65      387.71     30.77 o
   5   3  15       60.06       54.72     18.92 o
   7   3  15       10.70        9.48      8.14 o
   9   3  15        8.52       24.47      7.38 o
  11   3  15       41.50       37.81     10.44 o
  13   3  15       40.25       45.55     11.17 o
  15   3  15        6.21        7.04      6.07 o
  17   3  15       65.75       32.33     10.40 o
 -16   4  15        5.20        0.03      7.19 o
 -14   4  15        0.38       -8.07      8.62 o
 -12   4  15        4.68       10.16      9.20 o
 -10   4  15       28.52       23.47     12.68 o
  -8   4  15      123.93      139.87     15.04 o
  -6   4  15       62.47       59.57     13.01 o
  -4   4  15      141.83      159.50     20.18 o
  -2   4  15      275.85      284.43     38.34 o
   0   4  15      499.32      567.65     30.61 o
   2   4  15      373.57      392.91     26.54 o
   4   4  15       77.08       93.06     22.13 o
   6   4  15        3.64       28.43     14.72 o
   8   4  15       22.79       25.00     14.49 o
  10   4  15       85.86       59.78     13.11 o
  12   4  15      120.70      104.72     15.23 o
  14   4  15        8.37        2.51      5.55 o
 -11   5  15        0.09        1.28      7.02 o
  -9   5  15        5.99        7.57      4.69 o
  -7   5  15        0.29       10.63      6.46 o
  -5   5  15        0.07        4.27      6.70 o
  -3   5  15        1.56       -7.19      7.19 o
  -1   5  15        7.67        9.57      6.05 o
   1   5  15       27.27       39.87      6.90 o
   3   5  15       16.36       20.73     11.27 o
   5   5  15        5.73        3.59      6.94 o
   7   5  15       63.75      113.61     22.60 o
   9   5  15      154.84      180.50     17.70 o
 -20   0  16      228.33      218.07     25.16 o
 -18   0  16      283.89      314.91     33.84 o
 -16   0  16       23.31       18.33      6.62 o
 -14   0  16       70.28       94.91     21.38 o
 -12   0  16       24.40       33.06     13.24 o
 -10   0  16      551.07      648.72     72.05 o
  -8   0  16     1076.87     1104.77     90.71 o
  -6   0  16     6218.34     6929.37    158.36 o
  -4   0  16      502.51      614.52     59.66 o
  -2   0  16     1073.07      944.24     74.70 o
   0   0  16      850.41      933.46     44.62 o
   2   0  16     4105.74     4457.97     83.05 o
   4   0  16      158.73      142.28     14.11 o
   6   0  16     1098.40     1065.52    130.40 o
   8   0  16       19.74        8.41     10.75 o
  10   0  16     1497.72     1484.57     47.60 o
  12   0  16      995.05      972.72     39.18 o
  14   0  16     1397.88     1417.05     82.78 o
  16   0  16        9.13       -0.47      8.43 o
  18   0  16        3.04        4.62      6.65 o
 -21   1  16        1.87       12.17      4.43 o
 -19   1  16      163.38      170.66     17.62 o
 -17   1  16      147.65      166.24     18.98 o
 -15   1  16       35.35       31.90      6.38 o
 -13   1  16      170.69      185.10     20.16 o
 -11   1  16        5.52       11.88      8.51 o
  -9   1  16      182.16      127.23     23.69 o
  -7   1  16      112.14      121.00     16.36 o
  -5   1  16       87.39       89.04     17.37 o
  -3   1  16      104.94      134.81     32.11 o
  -1   1  16       15.45       16.29     16.95 o
   1   1  16      171.46      202.45     13.81 o
   3   1  16      478.10      483.54     21.92 o
   5   1  16      222.51      210.90     14.09 o
   7   1  16        6.26        0.85      9.17 o
   9   1  16      662.99      649.62     24.11 o
  11   1  16       60.57       70.23      7.72 o
  13   1  16      100.35      104.56     12.87 o
  15   1  16       43.83       35.49      9.90 o
  17   1  16       21.65       15.42      6.37 o
  19   1  16       42.55       54.98     12.93 o
 -20   2  16       66.90       54.15     12.61 o
 -18   2  16       17.53        9.31      5.01 o
 -16   2  16       55.70       40.32     10.56 o
 -14   2  16      158.92      188.83     21.35 o
 -12   2  16      165.07      135.16     38.90 o
 -10   2  16      386.44      376.86     28.26 o
  -8   2  16       21.76       12.50      6.67 o
  -6   2  16      868.84      711.71     75.80 o
  -4   2  16      107.95       82.81     27.87 o
  -2   2  16       20.72       69.44     48.94 o
   0   2  16      135.98      124.08     14.61 o
   2   2  16        0.34       -0.91      5.36 o
   4   2  16      537.70      546.54     36.06 o
   6   2  16        0.00        4.69     12.45 o
   8   2  16       10.49       16.60      5.86 o
  10   2  16      280.79      271.68     16.30 o
  12   2  16       66.31       73.66     10.37 o
  14   2  16       41.93       44.13     16.27 o
  16   2  16      116.10       79.38     12.96 o
  18   2  16      145.69      139.71     20.17 o
 -17   3  16       22.02       24.49     10.55 o
 -15   3  16       62.94       57.37     17.13 o
 -13   3  16       84.70       99.76     21.60 o
 -11   3  16       53.69       44.07     15.75 o
  -9   3  16       65.92       54.02     18.03 o
  -7   3  16      413.36      472.82     48.05 o
  -5   3  16      831.72      788.34     61.39 o
  -3   3  16     1067.11     1086.01     71.44 o
  -1   3  16       31.99       39.96      8.12 o
   1   3  16      295.78      333.06     27.41 o
   3   3  16      110.40      119.03     25.35 o
   5   3  16      131.20      136.07     18.55 o
   7   3  16       18.37       35.19      8.36 o
   9   3  16      137.45      122.39     12.95 o
  11   3  16      261.12      258.91     25.48 o
  13   3  16      142.92      127.56     17.29 o
  15   3  16        3.01       -0.60      5.69 o
 -16   4  16        0.01      -10.13     10.13 o
 -14   4  16       14.17       15.40     10.06 o
 -12   4  16        0.77      -10.89     10.89 o
 -10   4  16       18.91       33.86     16.91 o
  -8   4  16        2.01       -6.85     10.92 o
  -6   4  16       12.12       14.89     17.65 o
  -4   4  16      220.34      272.01     26.57 o
  -2   4  16        7.86        8.76      7.76 o
   0   4  16        7.83        4.30      5.46 o
   2   4  16      381.05      402.09     26.54 o
   4   4  16       25.01       45.23     18.95 o
   6   4  16       23.02       23.35     15.38 o
   8   4  16       40.05       54.12     18.71 o
  10   4  16       27.08       15.70     14.55 o
  12   4  16        9.18        6.89      7.10 o
  14   4  16        0.28       -2.04      5.85 o
 -11   5  16        1.08       -8.37      8.37 o
  -9   5  16        0.66        6.80      6.66 o
  -7   5  16        6.32       -1.05      7.11 o
  -5   5  16        2.84       -4.24     12.51 o
  -3   5  16        9.49        6.28      6.06 o
  -1   5  16      114.07      105.98     12.66 o
   1   5  16        1.12       -7.43      7.43 o
   3   5  16      144.02      170.37     18.94 o
   5   5  16       40.62       54.63     11.76 o
   7   5  16        9.71        6.67      6.14 o
   9   5  16      339.03      378.00     67.89 o
 -19   1  17       15.81       14.38      9.14 o
 -17   1  17       27.72       30.11     13.43 o
 -15   1  17       23.93       34.53      6.40 o
 -13   1  17      103.35      105.45     22.05 o
 -11   1  17       60.07       42.49     13.11 o
  -9   1  17       60.50       49.54     10.23 o
  -7   1  17      262.80      264.11     30.08 o
  -5   1  17        2.98       15.01     11.88 o
  -3   1  17      241.65      238.02     41.29 o
  -1   1  17       40.20       45.62     21.45 o
   1   1  17      188.39      212.30     14.72 o
   3   1  17        0.84        3.17      9.66 o
   5   1  17        9.87        6.62      4.42 o
   7   1  17       21.46       17.30      5.09 o
   9   1  17      384.87      384.85     18.89 o
  11   1  17     1271.56     1354.27     36.72 o
  13   1  17       43.91       37.64      7.36 o
  15   1  17       90.25      122.18     14.98 o
  17   1  17      244.52      277.23     32.17 o
 -18   2  17        8.07        6.99      4.08 o
 -16   2  17       79.60       60.45     30.52 o
 -14   2  17       20.91        7.43      8.48 o
 -12   2  17       25.55       28.13      9.42 o
 -10   2  17      421.52      381.09     23.49 o
  -8   2  17      689.46      655.61     36.40 o
  -6   2  17      253.35      269.88     50.42 o
  -4   2  17      232.87      209.31     41.68 o
  -2   2  17       73.57       61.26     16.90 o
   0   2  17      106.08       79.78     12.40 o
   2   2  17       27.12       19.23      5.64 o
   4   2  17      435.62      448.01     24.76 o
   6   2  17        2.20       11.19      4.76 o
   8   2  17      102.01       98.99      8.94 o
  10   2  17        4.27        5.36      4.73 o
  12   2  17        6.07       -2.44      5.22 o
  14   2  17      146.79      150.22     25.72 o
  16   2  17        0.82        1.65      6.60 o
 -17   3  17       33.23       25.59     12.12 o
 -15   3  17       31.36       50.14     15.80 o
 -13   3  17      260.53      243.12     34.37 o
 -11   3  17      153.09      183.89     30.30 o
  -9   3  17     1524.31     1482.45     87.84 o
  -7   3  17       48.12       68.53     18.88 o
  -5   3  17     4063.14     4226.02    152.53 o
  -3   3  17       73.27       79.34     20.82 o
  -1   3  17     5022.04     5003.01    130.11 o
   1   3  17      369.10      422.24     32.60 o
   3   3  17     1069.96     1059.51     73.85 o
   5   3  17      818.35      798.38     36.19 o
   7   3  17      163.58      134.69     15.27 o
   9   3  17        3.10       -6.15      6.15 o
  11   3  17       19.33       30.27     14.33 o
  13   3  17        5.16       13.12     13.50 o
  15   3  17       11.97        0.04      6.88 o
 -14   4  17        6.41        2.10      7.12 o
 -12   4  17        0.81        4.32      9.09 o
 -10   4  17       12.58       21.21     11.15 o
  -8   4  17        6.52       27.40     13.37 o
  -6   4  17       43.82       23.83     14.37 o
  -4   4  17      308.44      300.83     27.17 o
  -2   4  17       10.91       -4.86     16.26 o
   0   4  17      229.55      206.29     18.83 o
   2   4  17      118.26      128.38     18.82 o
   4   4  17      122.31      179.81     32.41 o
   6   4  17      217.69      206.05     34.20 o
   8   4  17        4.83        4.93     12.26 o
  10   4  17        6.01       18.35      7.75 o
  12   4  17       23.62        8.91     23.17 o
 -11   5  17        8.08       25.96     10.09 o
  -9   5  17       53.96       63.61     14.83 o
  -7   5  17        6.92       -0.21      6.89 o
  -5   5  17        0.67        5.85      5.72 o
  -3   5  17       46.99       34.29     10.12 o
  -1   5  17        8.64        9.06     11.54 o
   1   5  17        0.00       -0.68     17.25 o
   3   5  17       82.07       88.09     13.69 o
   5   5  17        4.50       11.36      6.72 o
   7   5  17       41.82       50.09     17.75 o
   9   5  17       45.42       45.72      9.11 o
 -20   0  18      258.28      241.22     26.99 o
 -18   0  18      333.48      355.12     34.22 o
 -16   0  18      178.09      200.40     28.54 o
 -14   0  18       20.44       20.88     10.06 o
 -12   0  18     1229.97     1137.90     68.23 o
 -10   0  18       32.06       46.51     13.93 o
  -8   0  18      560.71      577.43     68.05 o
  -6   0  18       31.96       45.62     18.89 o
  -4   0  18      365.65      377.57     50.18 o
  -2   0  18     7414.81     8047.47    257.58 o
   0   0  18     4428.37     4937.06    118.95 o
   2   0  18      916.92     1065.87     52.81 o
   4   0  18      495.84      526.10     33.10 o
   6   0  18     1763.02     1949.04     66.52 o
   8   0  18      185.15      193.78     15.04 o
  10   0  18     6419.17     6995.77    117.75 o
  12   0  18        6.49        4.34      5.25 o
  14   0  18      596.87      598.39     51.67 o
  16   0  18       44.96       45.34     16.18 o
  18   0  18        0.04       -0.57      7.13 o
 -19   1  18       14.71        9.71      5.31 o
 -17   1  18       94.03       75.86     19.81 o
 -15   1  18      101.69       91.84     12.24 o
 -13   1  18        9.12       -7.80     11.86 o
 -11   1  18       40.73       74.96     19.74 o
  -9   1  18       17.64       26.49     10.31 o
  -7   1  18       14.73       15.28      8.96 o
  -5   1  18        6.33       22.19     22.40 o
  -3   1  18        0.06       17.53     10.57 o
  -1   1  18       63.94       72.68     28.14 o
   1   1  18      266.43      273.25     17.06 o
   3   1  18       53.44       55.78      7.90 o
   5   1  18       95.02       87.43      9.43 o
   7   1  18      204.49      211.01     11.65 o
   9   1  18        0.14       -1.72      4.47 o
  11   1  18       43.68       49.11      7.24 o
  13   1  18       16.22       14.48      6.26 o
  15   1  18       26.28       32.06     11.79 o
  17   1  18       32.16       30.23     10.91 o
 -18   2  18        0.68       -0.72      4.79 o
 -16   2  18        1.31        3.37      4.74 o
 -14   2  18       92.77       83.21     11.55 o
 -12   2  18       33.19       34.84      8.32 o
 -10   2  18       20.12       25.64      7.33 o
  -8   2  18      753.80      651.13     37.14 o
  -6   2  18      304.94      283.88     23.86 o
  -4   2  18      171.59      159.75     39.60 o
  -2   2  18      513.05      503.04     68.39 o
   0   2  18      368.32      328.95     40.16 o
   2   2  18       10.81        7.12      6.83 o
   4   2  18      141.20      131.08     11.75 o
   6   2  18       44.04       37.66      6.09 o
   8   2  18        2.71       -1.58      4.52 o
  10   2  18       34.26       35.89      9.34 o
  12   2  18        3.26       -3.19      7.16 o
  14   2  18        3.04       -4.77      7.10 o
  16   2  18       17.20       16.85     11.52 o
 -17   3  18        2.13        1.72      5.81 o
 -15   3  18       43.57       23.60     10.95 o
 -13   3  18       34.81       30.70     14.45 o
 -11   3  18      225.32      219.98     33.03 o
  -9   3  18      554.25      582.05     54.71 o
  -7   3  18      691.76      682.99     58.47 o
  -5   3  18       79.52      103.70     23.83 o
  -3   3  18       15.90       14.07     12.48 o
  -1   3  18      100.42      103.04     25.22 o
   1   3  18        1.22        5.09      9.31 o
   3   3  18       20.24       39.47     17.15 o
   5   3  18       31.45        6.91      7.45 o
   7   3  18        0.02       -7.19      7.19 o
   9   3  18      264.13      225.88     19.26 o
  11   3  18        8.60        9.05      9.20 o
  13   3  18       16.35        4.87      5.97 o
  15   3  18        7.84        0.23      4.61 o
 -14   4  18        2.07       -1.23      8.16 o
 -12   4  18        2.01       -8.97      8.97 o
 -10   4  18        2.70        3.52      7.47 o
  -8   4  18       18.42        8.66      9.50 o
  -6   4  18      107.80      110.86     24.61 o
  -4   4  18       22.68        7.31     24.39 o
  -2   4  18      149.37      111.05     16.96 o
   0   4  18      395.51      443.45     33.89 o
   2   4  18        4.02        0.17     10.62 o
   4   4  18      150.97      137.19     28.66 o
   6   4  18      185.95      202.96     32.78 o
   8   4  18        0.13       -5.54     10.39 o
  10   4  18        0.01        5.21      6.53 o
  12   4  18        0.84        3.22      6.27 o
  -9   5  18       17.76       25.53      8.65 o
  -7   5  18        0.05       -4.24      9.61 o
  -5   5  18        5.65       -2.01      7.77 o
  -3   5  18        0.18       -6.16      6.16 o
  -1   5  18        0.70       -4.26      8.29 o
   1   5  18        0.00       -5.14      5.14 o
   3   5  18        9.95       -7.31      7.31 o
   5   5  18        3.85        0.44     13.42 o
   7   5  18       26.23       16.79      6.36 o
 -19   1  19       62.98       54.66     10.25 o
 -17   1  19        6.69       21.40     10.06 o
 -15   1  19      151.86      146.95     27.17 o
 -13   1  19      303.38      273.63     34.19 o
 -11   1  19       90.94      100.29     21.99 o
  -9   1  19       52.90       41.09      8.64 o
  -7   1  19      169.01      132.22     15.17 o
  -5   1  19      140.08      168.68     38.61 o
  -3   1  19     2075.31     2054.23    129.07 o
  -1   1  19       51.87       94.83     32.06 o
   1   1  19      133.49      128.08     19.10 o
   3   1  19      555.43      523.23     27.64 o
   5   1  19       18.51       30.31      5.53 o
   7   1  19      684.51      680.85     21.11 o
   9   1  19       75.33       86.56      8.05 o
  11   1  19      689.16      716.30     24.44 o
  13   1  19       10.18       -8.64      8.64 o
  15   1  19        5.96       -8.30      8.95 o
  17   1  19       64.56       47.70     13.19 o
 -18   2  19       14.65       -4.89      5.46 o
 -16   2  19       32.55       34.13      9.06 o
 -14   2  19       10.40        4.09     11.53 o
 -12   2  19       70.46       71.29     17.15 o
 -10   2  19        0.11       -5.65      5.65 o
  -8   2  19       29.10       25.08      8.76 o
  -6   2  19       66.83       44.43     11.32 o
  -4   2  19        3.46       -0.04      6.37 o
  -2   2  19        6.85       -3.28      7.39 o
   0   2  19        1.20        1.74     11.64 o
   2   2  19       10.43        0.51      4.83 o
   4   2  19      205.95      189.94     12.78 o
   6   2  19        4.14        1.75      4.90 o
   8   2  19      208.35      197.41     12.82 o
  10   2  19       86.52       76.63      9.07 o
  12   2  19      107.94       86.92     15.45 o
  14   2  19        3.94       -5.80      8.72 o
  16   2  19       61.76       36.91     31.57 o
 -17   3  19        0.00       -5.16      5.23 o
 -15   3  19       95.98       73.15     17.24 o
 -13   3  19       43.52       12.96      7.65 o
 -11   3  19       58.01       52.32     16.95 o
  -9   3  19      864.92      923.45     68.24 o
  -7   3  19      543.79      604.08     55.76 o
  -5   3  19      548.54      618.27     55.97 o
  -3   3  19       81.49       83.72     21.78 o
  -1   3  19      834.06      882.36     66.94 o
   1   3  19       67.26       51.30     17.89 o
   3   3  19      312.79      295.52     40.68 o
   5   3  19       76.31       66.50     11.26 o
   7   3  19       25.62       25.60      6.52 o
   9   3  19       43.79       57.46     19.26 o
  11   3  19       39.64       24.38      8.69 o
  13   3  19        1.39        2.27      6.58 o
  15   3  19        1.20       11.81      6.63 o
 -14   4  19       39.54       38.49     11.30 o
 -12   4  19       51.25       35.50     12.18 o
 -10   4  19        1.33        0.58      9.75 o
  -8   4  19        4.10        0.22      9.90 o
  -6   4  19        4.98       -1.60      9.29 o
  -4   4  19        0.24       -0.05      7.93 o
  -2   4  19        1.54       -7.29      7.29 o
   0   4  19       66.10       77.62     22.85 o
   2   4  19        0.31       -7.19      7.19 o
   4   4  19      157.41      210.86     33.57 o
   6   4  19       18.16       10.32      9.00 o
   8   4  19        4.81      -15.42     15.42 o
  10   4  19        1.97        0.10      5.87 o
  12   4  19        1.66        3.33      7.68 o
  -9   5  19        2.25       18.03      8.25 o
  -7   5  19       22.34       12.20      8.90 o
  -5   5  19       56.70       61.53     11.13 o
  -3   5  19        0.00       -7.37     11.29 o
  -1   5  19        1.41       -4.04     10.04 o
   1   5  19        0.32       29.89     15.66 o
   3   5  19        1.19       -8.88      8.88 o
   5   5  19       36.38       40.74      7.08 o
   7   5  19        6.10        4.86      5.76 o
 -20   0  20      299.81      342.08     32.00 o
 -18   0  20       44.85       29.55     11.85 o
 -16   0  20      287.24      324.18     34.73 o
 -14   0  20       72.62       75.25     19.11 o
 -12   0  20      510.57      508.54     45.64 o
 -10   0  20       39.38       28.82     14.18 o
  -8   0  20      228.58      254.90     34.14 o
  -6   0  20       41.86       44.15     13.98 o
  -4   0  20      348.21      272.56     44.56 o
  -2   0  20      167.27      121.25     31.45 o
   0   0  20     1136.13     1274.53    101.98 o
   2   0  20      126.63      142.37     25.91 o
   4   0  20       65.95       72.35     12.46 o
   6   0  20     2497.81     2556.44     65.18 o
   8   0  20       90.25       95.55     17.86 o
  10   0  20      253.81      275.24     21.72 o
  12   0  20       43.36       58.20     12.32 o
  14   0  20      251.44      250.15     32.12 o
  16   0  20       54.54       65.31     14.86 o
 -19   1  20       17.64       13.90      6.25 o
 -17   1  20        3.35        7.17      4.67 o
 -15   1  20        2.12       -2.23      5.52 o
 -13   1  20        8.87        2.27      5.17 o
 -11   1  20        5.74        1.20      6.05 o
  -9   1  20       16.25       25.09     12.32 o
  -7   1  20       49.17       55.54     12.24 o
  -5   1  20       34.96       32.25      8.12 o
  -3   1  20       79.45       86.95     27.88 o
  -1   1  20        3.18       -2.63     20.15 o
   1   1  20        1.68       12.29     16.50 o
   3   1  20       98.34       86.34      8.07 o
   5   1  20      519.61      523.72     20.52 o
   7   1  20      266.82      274.49     15.07 o
   9   1  20        4.05       -0.62      3.90 o
  11   1  20     1085.46     1160.10     31.14 o
  13   1  20       13.17        8.22     11.24 o
  15   1  20      171.42      164.89     24.75 o
  17   1  20       23.34       24.04      9.96 o
 -18   2  20        5.21       -8.86      8.86 o
 -16   2  20        0.21       -0.55      4.49 o
 -14   2  20       89.49      113.29     15.23 o
 -12   2  20        1.05        6.55      6.93 o
 -10   2  20       72.63       77.12     13.90 o
  -8   2  20      304.54      286.74     25.15 o
  -6   2  20       71.87       67.21     13.05 o
  -4   2  20      886.29      690.49     66.48 o
  -2   2  20      310.88      251.31     23.26 o
   0   2  20        1.82        8.69      5.70 o
   2   2  20      318.16      290.66     17.99 o
   4   2  20        8.32       -0.15      5.16 o
   6   2  20        0.06        6.81      4.52 o
   8   2  20        0.43       -0.12      4.27 o
  10   2  20      149.45      129.35     13.03 o
  12   2  20        1.13        9.28     11.31 o
  14   2  20        8.59       -4.42      9.05 o
  16   2  20        0.00        4.28      3.95 o
 -15   3  20        9.93       12.77     10.23 o
 -13   3  20       10.30       13.69     10.70 o
 -11   3  20        1.30       14.06      9.06 o
  -9   3  20        3.60       12.35     12.57 o
  -7   3  20      260.40      293.63     38.52 o
  -5   3  20      546.60      612.04     55.53 o
  -3   3  20       45.18       48.60     16.11 o
  -1   3  20      459.62      363.16     43.15 o
   1   3  20      231.27      238.34     24.10 o
   3   3  20       36.03       18.50     17.65 o
   5   3  20        3.87       -8.40      9.53 o
   7   3  20       19.73        9.00      6.98 o
   9   3  20       22.38       28.32      9.03 o
  11   3  20        9.13       13.73      7.58 o
  13   3  20       32.08       26.31      9.90 o
 -12   4  20        0.02       -4.11      8.58 o
 -10   4  20        0.01        2.71      7.56 o
  -8   4  20       19.36        1.52      8.56 o
  -6   4  20       10.26       25.34     13.98 o
  -4   4  20        0.00      -10.98     11.78 o
  -2   4  20      124.58      155.85     30.96 o
   0   4  20       21.56       28.09     14.27 o
   2   4  20       61.90       54.64     12.27 o
   4   4  20       17.91       23.89      8.34 o
   6   4  20        4.55        9.58      8.01 o
   8   4  20       51.64       43.55     15.81 o
  10   4  20       40.87       11.30     14.15 o
  -7   5  20        0.05        6.99      6.20 o
  -5   5  20        0.03       -4.32      9.31 o
  -3   5  20        4.76      -11.53     11.53 o
  -1   5  20       19.91       17.85     10.12 o
   1   5  20       33.98       27.13     12.38 o
   3   5  20        2.89       -5.37      5.37 o
   5   5  20       27.90        5.11     19.97 o
 -19   1  21       19.32       15.56      6.27 o
 -17   1  21        1.37        4.32      6.19 o
 -15   1  21       16.10       13.12      8.53 o
 -13   1  21        7.72       10.77      9.58 o
 -11   1  21       17.02       31.53      9.87 o
  -9   1  21      185.35      179.42     21.19 o
  -7   1  21      195.64      172.07     22.42 o
  -5   1  21      637.46      630.53     37.76 o
  -3   1  21       37.56       59.43     11.45 o
  -1   1  21      468.96      433.54     21.12 o
   1   1  21     1929.98     1949.38     54.36 o
   3   1  21      278.15      264.94     15.60 o
   5   1  21       18.05        8.53      5.13 o
   7   1  21        1.51        2.52      4.04 o
   9   1  21       47.24       55.30      7.31 o
  11   1  21      380.36      404.16     25.23 o
  13   1  21       64.67       79.28     20.25 o
  15   1  21        0.65       -4.83      7.24 o
 -16   2  21       25.37       23.31      6.69 o
 -14   2  21        4.72        3.14      5.50 o
 -12   2  21        6.05        3.49      7.43 o
 -10   2  21      132.12      141.67     18.18 o
  -8   2  21      234.13      258.80     23.57 o
  -6   2  21        4.78       -6.81      6.81 o
  -4   2  21       22.22       19.97      7.97 o
  -2   2  21       17.33       23.82      8.42 o
   0   2  21      278.48      242.32     19.20 o
   2   2  21       44.67       57.72     10.22 o
   4   2  21       40.54       33.59      9.13 o
   6   2  21        8.66        4.98      4.09 o
   8   2  21      203.26      187.16     18.33 o
  10   2  21        3.14        4.66      5.58 o
  12   2  21       18.15       18.96     12.85 o
  14   2  21       81.79       97.23     18.85 o
 -15   3  21       59.35       56.22     14.33 o
 -13   3  21        2.59       -3.64      6.97 o
 -11   3  21      181.16      165.69     27.18 o
  -9   3  21       41.21       26.87     12.43 o
  -7   3  21      629.34      680.30     57.48 o
  -5   3  21       24.37       23.54      9.74 o
  -3   3  21        2.37        5.26     12.22 o
  -1   3  21      218.84      208.96     22.30 o
   1   3  21       50.85       42.04     10.92 o
   3   3  21       12.88       28.07     14.23 o
   5   3  21      118.09      128.72     17.72 o
   7   3  21        4.83       -5.15      7.63 o
   9   3  21       95.98       77.05     13.74 o
  11   3  21        4.56        1.46      5.87 o
  13   3  21       74.60       48.46     20.03 o
 -12   4  21        2.74       -1.01      6.87 o
 -10   4  21        0.01       22.11     10.98 o
  -8   4  21       17.27       -8.32      8.37 o
  -6   4  21        6.46        4.75     10.58 o
  -4   4  21       29.68       36.39     16.62 o
  -2   4  21        5.69        7.62     11.70 o
   0   4  21        0.16       15.08     12.05 o
   2   4  21       96.21       91.02     21.64 o
   4   4  21       10.99       26.95      9.94 o
   6   4  21        1.38       15.08      6.96 o
   8   4  21       70.03       44.14     14.81 o
  10   4  21       29.03       11.14      6.02 o
  -7   5  21        0.88       -1.59      5.98 o
  -5   5  21        3.15        1.80      8.51 o
  -3   5  21       11.50       -0.30      6.83 o
  -1   5  21       18.40       27.68     11.43 o
   1   5  21        3.90       24.68     11.88 o
   3   5  21        9.01       -0.98      6.11 o
 -18   0  22        4.91        4.51      6.30 o
 -16   0  22       25.41       19.48     11.67 o
 -14   0  22        1.26       -2.41      9.72 o
 -12   0  22       36.16       48.05     17.71 o
 -10   0  22      485.21      536.74     52.92 o
  -8   0  22       30.05       64.51     12.12 o
  -6   0  22       72.77       63.37     12.43 o
  -4   0  22        1.60       -7.64      7.64 o
  -2   0  22      219.34      221.14     22.83 o
   0   0  22     1255.98     1282.02     53.79 o
   2   0  22      143.13      142.51     18.66 o
   4   0  22      395.81      380.67     31.10 o
   6   0  22     2995.67     3313.32     77.95 o
   8   0  22      309.12      281.54     21.82 o
  10   0  22     1577.73     1639.20     52.84 o
  12   0  22       34.14       47.87     24.23 o
  14   0  22      371.67      374.62     35.20 o
  16   0  22      318.17      314.90     27.01 o
 -17   1  22        1.78       -6.78      6.78 o
 -15   1  22       21.75       21.58      6.98 o
 -13   1  22       19.24       20.14      9.20 o
 -11   1  22        8.36       27.50     10.24 o
  -9   1  22      140.10      138.16     19.19 o
  -7   1  22        6.12       14.03      8.37 o
  -5   1  22        1.84        4.45     17.16 o
  -3   1  22       44.17       24.07      6.90 o
  -1   1  22      214.36      217.16     17.92 o
   1   1  22      781.07      800.63     35.06 o
   3   1  22      861.52      904.58     33.01 o
   5   1  22       32.20       20.95      8.90 o
   7   1  22     1986.25     2164.77     44.09 o
   9   1  22      302.94      320.19     16.46 o
  11   1  22      282.38      285.82     20.83 o
  13   1  22       83.49       95.88     21.02 o
  15   1  22        0.00        1.16      6.20 o
 -16   2  22       18.48       11.18      5.65 o
 -14   2  22        2.14       -4.88      8.56 o
 -12   2  22        8.14       22.22      7.57 o
 -10   2  22       77.45       85.21     13.88 o
  -8   2  22        0.02        4.31      7.47 o
  -6   2  22       16.21        9.12     10.09 o
  -4   2  22      547.52      532.55     34.08 o
  -2   2  22        2.29        3.67      6.75 o
   0   2  22      392.20      346.39     22.80 o
   2   2  22        7.66       -3.03      7.90 o
   4   2  22       58.00       50.58      8.59 o
   6   2  22       89.26       80.09      8.93 o
   8   2  22       25.28       28.22      5.66 o
  10   2  22       36.22       30.82      8.16 o
  12   2  22        0.03       -6.68      9.19 o
  14   2  22       52.21       57.25     14.45 o
 -15   3  22        0.00       -5.74      7.12 o
 -13   3  22       34.02       43.39     13.01 o
 -11   3  22       16.47       11.98      8.87 o
  -9   3  22       14.20       17.79     10.54 o
  -7   3  22        8.99        7.16      8.61 o
  -5   3  22       25.33       45.25     15.89 o
  -3   3  22      339.98      358.32     42.49 o
  -1   3  22       24.33       10.21      7.70 o
   1   3  22        6.03       -3.05      6.19 o
   3   3  22        7.70      -13.51     14.20 o
   5   3  22       38.34       47.19      9.50 o
   7   3  22        4.01        9.55      6.20 o
   9   3  22       54.05       47.35     30.00 o
  11   3  22       12.65       21.16      9.19 o
  13   3  22        2.79        6.77      7.00 o
 -12   4  22      201.25      188.87     23.83 o
 -10   4  22        1.30       -9.32      9.32 o
  -8   4  22      174.31      139.92     24.30 o
  -6   4  22       18.06        7.85      8.37 o
  -4   4  22       82.97       77.82     13.22 o
  -2   4  22        1.68       13.21     10.07 o
   0   4  22       58.88       75.78     20.26 o
   2   4  22        0.01        9.24     11.24 o
   4   4  22        0.80       -6.16      6.16 o
   6   4  22        3.49        3.90      6.14 o
   8   4  22       17.24       15.41      5.19 o
  -5   5  22       15.50       30.81     10.44 o
  -3   5  22        0.23      -12.42     12.42 o
  -1   5  22       18.61        1.17      6.44 o
   1   5  22        2.74       -6.35      6.35 o
 -17   1  23       34.78       31.48      9.66 o
 -15   1  23       19.56       20.01      9.19 o
 -13   1  23       42.85       53.40     19.70 o
 -11   1  23       67.94       73.75     14.50 o
  -9   1  23       60.31       66.30     13.45 o
  -7   1  23       69.82       73.15     32.79 o
  -5   1  23       83.91       86.09     15.96 o
  -3   1  23      182.62      164.69     17.10 o
  -1   1  23        1.99       -1.38      7.06 o
   1   1  23       40.45       33.03      7.50 o
   3   1  23        1.98       -5.59      5.59 o
   5   1  23       91.58       81.80     10.19 o
   7   1  23      462.70      499.33     22.46 o
   9   1  23      135.46      151.76     13.98 o
  11   1  23      334.97      361.82     23.31 o
  13   1  23        3.04        8.76      7.93 o
  15   1  23      157.40      174.45     22.54 o
 -16   2  23       64.55       44.11     12.48 o
 -14   2  23        0.00       -8.88     10.09 o
 -12   2  23        1.09        1.85      7.22 o
 -10   2  23       15.88       10.43      7.45 o
  -8   2  23      211.97      218.13     32.39 o
  -6   2  23        2.09      -14.25     14.25 o
  -4   2  23     2082.89     2425.77    108.74 o
  -2   2  23      104.04      114.92     19.09 o
   0   2  23      501.47      482.01     33.91 o
   2   2  23      360.90      346.73     28.16 o
   4   2  23        0.99       -2.31      5.79 o
   6   2  23       88.63       85.37     10.43 o
   8   2  23      113.91      140.04     19.88 o
  10   2  23        5.99       -0.63      4.92 o
  12   2  23       10.36       18.22     11.04 o
  14   2  23        2.70        0.42      7.58 o
 -13   3  23      139.40      117.16     20.14 o
 -11   3  23       14.95       25.30     11.35 o
  -9   3  23      190.76      212.49     30.43 o
  -7   3  23      198.36      210.30     31.22 o
  -5   3  23       28.78       29.35     16.05 o
  -3   3  23      370.99      369.68     29.91 o
  -1   3  23        7.29        9.00      8.21 o
   1   3  23        1.08        3.86     15.01 o
   3   3  23       57.99       52.65     16.93 o
   5   3  23        3.18       -9.05     16.87 o
   7   3  23       25.98       18.89      6.93 o
   9   3  23        1.52       -1.45     13.16 o
  11   3  23       43.64       38.31     12.91 o
 -10   4  23      102.92      115.67     19.78 o
  -8   4  23      164.12      176.48     25.90 o
  -6   4  23       77.40       72.32     12.54 o
  -4   4  23       47.36       50.19     11.40 o
  -2   4  23        5.43       54.06     16.35 o
   0   4  23       64.31       56.84     17.36 o
   2   4  23        0.08       -9.58      9.58 o
   4   4  23       52.71        6.33     16.13 o
   6   4  23       43.51       15.26     20.64 o
   8   4  23       23.86       -2.13      3.46 o
 -16   0  24        5.63        1.08      7.14 o
 -14   0  24        5.62       19.88     10.72 o
 -12   0  24        0.36       11.94     11.13 o
 -10   0  24       46.25       61.00     18.93 o
  -8   0  24        3.95       -5.91      6.25 o
  -6   0  24      532.68      490.20     80.58 o
  -4   0  24        7.47       11.17      8.58 o
  -2   0  24      337.88      338.29     28.86 o
   0   0  24       48.22       43.59      9.91 o
   2   0  24      449.90      491.19     50.76 o
   4   0  24        0.29       -0.86      8.29 o
   6   0  24        0.06       -4.79      7.13 o
   8   0  24      236.23      290.69     21.97 o
  10   0  24      553.42      665.55     38.23 o
  12   0  24       18.99        4.84      8.52 o
  14   0  24       71.46      109.67     17.58 o
 -17   1  24        9.14       14.42      5.58 o
 -15   1  24       32.88       43.95     10.27 o
 -13   1  24        4.15        6.13     10.49 o
 -11   1  24       52.59       46.56     11.19 o
  -9   1  24        0.03       10.75      7.26 o
  -7   1  24       14.02       11.59      9.09 o
  -5   1  24      277.00      264.33     24.79 o
  -3   1  24      138.78      133.61     15.49 o
  -1   1  24      254.63      221.72     19.56 o
   1   1  24        1.62       -5.34      6.59 o
   3   1  24      216.99      225.73     19.90 o
   5   1  24       79.44       81.02     10.59 o
   7   1  24       58.64       59.60      7.90 o
   9   1  24        3.86        3.62      8.54 o
  11   1  24        3.60        0.28      5.73 o
  13   1  24       30.23       33.65     11.79 o
 -16   2  24       18.23        1.43      4.47 o
 -14   2  24       13.40        7.63      6.89 o
 -12   2  24      124.93      133.06     23.52 o
 -10   2  24       23.87       26.74     12.71 o
  -8   2  24      659.45      768.53     59.11 o
  -6   2  24       50.06       76.69     19.20 o
  -4   2  24     1010.73     1015.83     49.89 o
  -2   2  24      203.00      205.73     22.09 o
   0   2  24      192.91      168.74     19.91 o
   2   2  24      253.43      216.11     22.88 o
   4   2  24       21.42       24.06     13.98 o
   6   2  24       41.18       23.35      9.41 o
   8   2  24      106.80      113.98     16.78 o
  10   2  24        2.39       13.30      9.32 o
  12   2  24        2.15       -5.16      7.39 o
 -13   3  24        1.50       11.38      7.07 o
 -11   3  24       16.66       19.68      9.97 o
  -9   3  24       79.23       81.65     18.82 o
  -7   3  24       75.79       37.36     11.42 o
  -5   3  24        0.00       14.67      9.44 o
  -3   3  24        1.43       -0.55      6.34 o
  -1   3  24       14.89        3.05      9.18 o
   1   3  24       42.37       59.24     26.27 o
   3   3  24       96.58       80.76     20.63 o
   5   3  24       33.72       38.29     10.04 o
   7   3  24        8.06        8.35      6.54 o
   9   3  24       29.62       24.11     25.87 o
  11   3  24        3.49        8.25      7.14 o
 -10   4  24       29.44       34.12      8.07 o
  -8   4  24       10.18       11.00      6.59 o
  -6   4  24       49.49       51.00     10.78 o
  -4   4  24       85.49       80.78     29.73 o
  -2   4  24        8.60       13.42     10.72 o
   0   4  24       78.78       95.54     21.52 o
   2   4  24       23.04       50.03     14.43 o
   4   4  24        4.61       -8.23     10.16 o
   6   4  24       18.86       -1.86      6.14 o
 -15   1  25       32.86       23.05     25.02 o
 -13   1  25       40.89       52.25     15.82 o
 -11   1  25       48.06       43.63      9.14 o
  -9   1  25       27.58       30.02      8.87 o
  -7   1  25       13.05       15.84      6.77 o
  -5   1  25       82.45       73.41     11.59 o
  -3   1  25     1016.50     1068.88     42.55 o
  -1   1  25       38.25       49.66      9.65 o
   1   1  25      161.42      179.92     17.67 o
   3   1  25      438.95      489.34     35.39 o
   5   1  25      106.48      110.48     13.54 o
   7   1  25      616.58      716.49     34.14 o
   9   1  25      112.88      107.82     13.38 o
  11   1  25        1.90        6.02      5.49 o
  13   1  25       22.83       19.70     10.44 o
 -14   2  25       37.98       20.23      7.91 o
 -12   2  25       32.73       32.52     11.90 o
 -10   2  25       30.89       31.49     12.32 o
  -8   2  25      395.61      425.34     42.36 o
  -6   2  25       39.83       28.21     10.38 o
  -4   2  25      196.11      204.17     22.50 o
  -2   2  25       44.48       49.12     11.65 o
   0   2  25        0.13        6.00      6.96 o
   2   2  25        8.27        6.91      7.47 o
   4   2  25      138.46      126.13     17.71 o
   6   2  25        6.49       18.96      7.57 o
   8   2  25      329.02      383.66     28.47 o
  10   2  25       21.98       30.36     11.27 o
  12   2  25        6.12        8.00      6.79 o
 -13   3  25        0.00       15.78      8.14 o
 -11   3  25       11.21       14.61      7.73 o
  -9   3  25        0.04        5.75      6.23 o
  -7   3  25       15.40       23.11      7.91 o
  -5   3  25       15.95       17.43      7.70 o
  -3   3  25        1.40       -5.41      5.41 o
  -1   3  25        4.07        4.11      6.82 o
   1   3  25        8.80       -0.55      7.68 o
   3   3  25        2.42        0.65      8.00 o
   5   3  25        0.57       -7.04      9.49 o
   7   3  25        0.18      -11.22     11.22 o
   9   3  25        3.91       -3.97      8.60 o
  -8   4  25       20.06       31.34     20.70 o
  -6   4  25       30.34       40.05     18.27 o
  -4   4  25        1.49       10.23      6.27 o
  -2   4  25       17.98       41.94     14.25 o
   0   4  25       38.83       55.05     10.57 o
   2   4  25        5.48       10.60      8.77 o
   4   4  25       18.73       34.77     12.03 o
 -16   0  26        3.12        0.35      6.07 o
 -14   0  26       21.22       13.26      8.70 o
 -12   0  26        8.79      -10.22     11.61 o
 -10   0  26        8.39       -4.88      9.05 o
  -8   0  26      187.53      178.07     25.68 o
  -6   0  26      102.26       94.84     22.42 o
  -4   0  26        4.43        4.00      7.00 o
  -2   0  26      125.33      129.89     19.52 o
   0   0  26       15.08       17.26      7.60 o
   2   0  26        0.02        5.22      9.45 o
   4   0  26        1.47        0.78     12.66 o
   6   0  26      433.78      481.05     33.73 o
   8   0  26       13.35       18.42     14.46 o
  10   0  26        0.23       -5.88      5.88 o
  12   0  26       11.81        1.04      5.81 o
 -15   1  26        5.75        0.08      5.80 o
 -13   1  26        6.77        2.84      6.04 o
 -11   1  26       29.52       24.28      7.07 o
  -9   1  26        0.74        4.87      5.01 o
  -7   1  26      100.72      103.44     13.23 o
  -5   1  26        1.61       -0.38      6.89 o
  -3   1  26        0.56       -2.38      6.13 o
  -1   1  26       18.77       16.72      7.31 o
   1   1  26       21.23       38.95      9.46 o
   3   1  26        0.00       -1.85      6.48 o
   5   1  26       72.61       67.97     13.71 o
   7   1  26        0.00       -0.60      7.64 o
   9   1  26       21.00       13.56      6.28 o
  11   1  26        3.41        8.94      8.77 o
  13   1  26       27.37       10.79      6.64 o
 -14   2  26        1.72       -3.40      4.64 o
 -12   2  26       68.95       60.27     16.08 o
 -10   2  26       61.44       54.30     11.14 o
  -8   2  26        0.40       -8.14      8.14 o
  -6   2  26        5.77        3.86      8.22 o
  -4   2  26        0.01        5.34      7.08 o
  -2   2  26        0.55        2.56      7.99 o
   0   2  26        9.92        2.82     11.16 o
   2   2  26        0.92       -0.71      6.13 o
   4   2  26       56.52       59.19     13.75 o
   6   2  26        2.36        0.38     12.63 o
   8   2  26      236.68      282.19     33.15 o
  10   2  26        0.74        6.13      6.87 o
 -11   3  26        6.35       52.09     14.00 o
  -9   3  26        7.68       -0.12      5.38 o
  -7   3  26       27.88       25.36      8.58 o
  -5   3  26       12.37        5.01      5.85 o
  -3   3  26        0.13       -2.48      5.94 o
  -1   3  26        5.04        2.39      6.36 o
   1   3  26        8.70       14.32      6.93 o
   3   3  26        0.54        5.29     14.97 o
   5   3  26        0.49      -12.20     12.20 o
   7   3  26       28.99       32.70     12.70 o
   9   3  26        0.02       -7.24      7.24 o
  -6   4  26       11.29       12.76      5.89 o
  -4   4  26        8.01        1.37     17.38 o
  -2   4  26       17.73       13.11      7.57 o
   0   4  26        0.06        1.83      5.88 o
   2   4  26       17.57       16.58      9.64 o
 -15   1  27        1.50        8.23      4.79 o
 -13   1  27        0.50        1.23      5.60 o
 -11   1  27       14.30       12.87      4.87 o
  -9   1  27       21.04       15.02      9.33 o
  -7   1  27        4.60        3.99      5.99 o
  -5   1  27      229.81      268.63     21.27 o
  -3   1  27        1.02       -1.27      6.35 o
  -1   1  27        1.98       -0.70      6.22 o
   1   1  27       93.23       90.54     13.00 o
   3   1  27       13.54       23.52      8.41 o
   5   1  27       20.58       21.51      6.69 o
   7   1  27       32.90       31.01      7.78 o
   9   1  27        0.08       -3.92      3.92 o
  11   1  27       66.86       75.35     15.89 o
 -12   2  27       11.11        2.68      5.82 o
 -10   2  27       37.43       25.09     13.48 o
  -8   2  27        1.80       -7.27      7.27 o
  -6   2  27       39.29       39.64      8.94 o
  -4   2  27      113.13      116.48     17.02 o
  -2   2  27       38.86       20.75      8.50 o
   0   2  27      227.77      197.58     21.18 o
   2   2  27       82.81       60.41     26.39 o
   4   2  27      194.17      197.83     23.79 o
   6   2  27       19.04       18.11      7.62 o
   8   2  27      110.64      103.22     13.76 o
  10   2  27        6.66        5.08      9.66 o
 -11   3  27        0.03        0.07      5.02 o
  -9   3  27        0.96       -8.42      8.42 o
  -7   3  27        0.61        9.29     10.32 o
  -5   3  27       11.20       17.36     11.44 o
  -3   3  27       23.75       27.57      8.29 o
  -1   3  27        0.01       -4.30      6.49 o
   1   3  27       24.75       28.10      8.80 o
   3   3  27       13.83       10.71      8.31 o
   5   3  27       54.95       59.21     14.92 o
   7   3  27       12.80        5.75      7.75 o
  -4   4  27        0.15       22.95     10.46 o
  -2   4  27       15.20       36.50      9.92 o
   0   4  27        5.13       -0.30      7.39 o
 -14   0  28       21.90       13.17      9.68 o
 -12   0  28        0.34        6.63     11.81 o
 -10   0  28       82.65      117.36     23.11 o
  -8   0  28        7.20        3.60      8.31 o
  -6   0  28       26.39       18.62      8.67 o
  -4   0  28       13.26       13.84      7.16 o
  -2   0  28      121.86      171.07     30.17 o
   0   0  28       15.60       16.61     12.09 o
   2   0  28       28.07       17.35      8.86 o
   4   0  28       59.06       97.51     21.51 o
   6   0  28      174.42      160.59     24.70 o
   8   0  28        1.67        0.69      5.30 o
  10   0  28       44.62       26.36     10.17 o
 -13   1  28        0.46       -3.56      5.48 o
 -11   1  28       45.58       42.89      7.98 o
  -9   1  28       29.92       40.18      8.40 o
  -7   1  28      309.63      339.83     22.45 o
  -5   1  28       36.11       32.94      7.52 o
  -3   1  28      253.44      265.90     20.94 o
  -1   1  28       26.97       48.73      9.57 o
   1   1  28        6.37        0.71      6.37 o
   3   1  28       96.70      105.97     12.90 o
   5   1  28       94.30       97.79     12.60 o
   7   1  28       69.94       81.82     10.84 o
   9   1  28       18.31        9.85      4.93 o
  11   1  28       11.87        6.99      8.06 o
 -12   2  28       15.52       -2.29      5.77 o
 -10   2  28       11.03       16.18     10.94 o
  -8   2  28       42.21       34.19     18.29 o
  -6   2  28       91.04       96.79     14.44 o
  -4   2  28        2.09       -1.02      8.86 o
  -2   2  28        1.58       -8.80      8.80 o
   0   2  28      162.43      144.47     17.98 o
   2   2  28        2.81        2.89      6.96 o
   4   2  28      204.40      194.10     26.01 o
   6   2  28       30.82       24.87      7.38 o
   8   2  28      123.45      124.22     16.46 o
  -9   3  28        4.21       10.97      8.06 o
  -7   3  28        4.34      -12.57     12.57 o
  -5   3  28        9.44       12.53     10.23 o
  -3   3  28        7.40        4.20      8.93 o
  -1   3  28       10.79       20.93     10.81 o
   1   3  28       15.48       13.31      9.54 o
   3   3  28        5.89       22.52     12.05 o
   5   3  28       53.86       57.60     15.61 o
 -13   1  29       14.38        2.90      4.73 o
 -11   1  29       38.99       41.25      9.03 o
  -9   1  29       10.17       -4.20      8.07 o
  -7   1  29      270.28      305.62     20.21 o
  -5   1  29       20.87       26.52      7.14 o
  -3   1  29       95.92      107.70     18.12 o
  -1   1  29        0.03       -0.29      6.33 o
   1   1  29       13.97       10.27      9.29 o
   3   1  29        2.19        5.73      5.42 o
   5   1  29       43.99       69.75      9.98 o
   7   1  29       14.08       17.64      5.21 o
   9   1  29       26.45       29.55      7.48 o
 -10   2  29       14.81       12.58      5.78 o
  -8   2  29      104.96      100.71     13.04 o
  -6   2  29        6.68       -2.31      5.49 o
  -4   2  29      156.92      113.69     15.57 o
  -2   2  29        9.57        4.47      6.79 o
   0   2  29        0.19       -4.97      7.54 o
   2   2  29        1.14        7.15      5.70 o
   4   2  29       89.05      129.82     15.64 o
   6   2  29        6.03       -0.86      5.55 o
   8   2  29      147.33      164.77     22.18 o
  -7   3  29        4.02       -0.69      8.30 o
  -5   3  29       13.34       27.41     11.44 o
  -3   3  29        3.34       14.90     11.38 o
  -1   3  29        1.48       17.96      9.39 o
   1   3  29       22.50       14.94      8.28 o
   3   3  29        0.62       -6.65      7.48 o
 -12   0  30       25.32       26.20      9.64 o
 -10   0  30        3.01        8.48      9.80 o
  -8   0  30        3.39       10.34     11.99 o
  -6   0  30      130.20      131.38     23.54 o
  -4   0  30        0.40      -12.33     12.33 o
  -2   0  30        0.08       -3.29      9.07 o
   0   0  30        6.93      -10.89     10.89 o
   2   0  30        1.37       -1.13      7.87 o
   4   0  30       44.34       58.83     16.42 o
   6   0  30        3.25        3.67      8.66 o
   8   0  30       36.09       34.19     11.58 o
 -11   1  30      124.07      119.30     17.23 o
  -9   1  30        8.34        6.44      4.46 o
  -7   1  30      169.35      200.73     16.16 o
  -5   1  30       26.17       25.68      6.54 o
  -3   1  30       51.47       32.97      9.60 o
  -1   1  30        2.98        4.27      5.53 o
   1   1  30       92.46       99.29     12.16 o
   3   1  30        0.29       -5.37      5.59 o
   5   1  30      152.72      167.57     13.85 o
   7   1  30       12.44       14.71      4.39 o
 -10   2  30        0.22       -8.03      8.03 o
  -8   2  30        0.00        9.91      6.25 o
  -6   2  30       89.94       74.05     11.55 o
  -4   2  30        1.52       -0.66      5.44 o
  -2   2  30       28.38       31.74     19.96 o
   0   2  30       52.78       67.14     15.54 o
   2   2  30       57.19       56.80     13.60 o
   4   2  30       47.78       51.82      9.02 o
   6   2  30       37.71       44.51      8.42 o
  -5   3  30        5.60        6.40      5.74 o
  -3   3  30        5.97        6.44      7.31 o
  -1   3  30        1.55        9.81      7.62 o
   1   3  30       10.81       22.92     10.68 o
  -9   1  31        8.41       -5.64      5.64 o
  -7   1  31       91.94       82.99     10.02 o
  -5   1  31        0.02       -8.14     11.03 o
  -3   1  31       39.30       41.89     16.09 o
  -1   1  31        0.01       -2.03      5.27 o
   1   1  31        4.99        8.54      4.76 o
   3   1  31       19.31       10.00      4.12 o
   5   1  31        1.75        5.70      4.75 o
   7   1  31       13.15       12.31      4.96 o
  -8   2  31       16.65        9.62      8.21 o
  -6   2  31       23.74       26.03      6.85 o
  -4   2  31        1.94        6.47      7.93 o
  -2   2  31       30.29       15.54      6.82 o
   0   2  31        6.19       -5.49      5.49 o
   2   2  31       17.44        5.48      4.58 o
   4   2  31      120.55      138.22     13.56 o
  -8   0  32      117.80      102.99     17.74 o
  -6   0  32        8.94       -7.57      9.82 o
  -4   0  32        4.19       -0.36      6.99 o
  -2   0  32       30.82       39.51     12.42 o
   0   0  32        0.87        2.79      8.16 o
   2   0  32        6.79       21.37     12.10 o
   4   0  32        0.11       -9.03      9.03 o
  -7   1  32        6.94       12.02      5.09 o
  -5   1  32       13.74       11.64      6.39 o
  -3   1  32       40.70       49.02      9.95 o
  -1   1  32        6.60        0.88      3.52 o
   1   1  32       40.39       41.23      9.17 o
   3   1  32        8.54        1.20      3.39 o
   5   1  32        2.41        7.38      5.05 o
  -4   2  32        9.18        9.36      7.89 o
  -2   2  32        8.12        7.33      4.30 o
   0   2  32        1.03        8.31      4.18 o
  -5   1  33        4.32        9.31      8.35 o
  -3   1  33        0.49        5.06      4.23 o
  -1   1  33       17.84       16.37      5.12 o
   1   1  33        2.11        4.22      4.04 o
 
